# Supplementary material for: Blockade of FGF2/FGFR2 partially overcomes bone marrow mesenchymal stromal cells mediated progression of T-cell acute lymphoblastic leukaemia
Source: Cell Death Dis. 2022 Nov 4;13(11):922. doi: 10.1038/s41419-022-05377-5 (PMC9636388; doi:10.1038/s41419-022-05377-5)
Supplement: Supplementary file 14 — supplemental table 3 [file 41419_2022_5377_MOESM14_ESM.xlsx]

## Sheet: Table 1
Table S3 Transcript levels of BM-MSCs in different niche
Symbol	FC (T-ALL /WT)	Log2FC	P value		Symbol	FC (T-ALL /WT)	Log2FC	P value
Higher transcript levels in BM-MSCs derived from T-ALL					Lower transcript levels in BM-MSCs derived from T-ALL
Tnfsf15	71.5	5.42516	0.00217155		Fosb	0	-11.0089	4.9758e-106
Nr2c2	29.519	4.98984	3.2476e-20		Areg	0.001	-9.52253	9.70662e-09
Cspg4	19.683	4.36997	3.94459e-05		Cxcl2	0.001	-9.73453	1.09892e-64
Gdap10	27.769	4.00077	2.93643e-08		Il1b	0.004	-7.93958	4.99762e-15
Mtcp1	10.529	3.51788	1.24144e-10		Cxcl1	0.008	-6.89882	2.46478e-16
Igfbp2	17.279	3.39108	0.00519652		Csf2	0.009	-6.74505	0.00297385
Cd300ld3	14.751	3.03055	2.52802e-05		Tnf	0.013	-6.26554	1.56565e-41
Igfbp5	13.006	2.96701	0.000497866		Dusp5	0.017	-5.89229	1.94537e-13
Itga6	8.831	2.77078	1.91902e-08		Cxcl3	0.018	-5.76044	1.49346e-05
Naip6	10.833	2.70707	1.34244e-05		Ccl4	0.02	-5.64506	5.2166e-31
Fgf2	11.514	2.60085	6.39247e-06		Dusp1	0.021	-5.571	3.32339e-39
Cd55	7.893	2.5736	9.15667e-05		Il10	0.022	-5.53625	1.66873e-16
Cd244a	7.555	2.48246	0.000251092		Osm	0.022	-5.52288	4.72855e-12
Ccr2	9.931	2.46719	0.00538813		Fos	0.025	-5.33792	1.47053e-14
Macf1	3.164	2.3998	1.0938e-07		Gdf15	0.026	-5.28193	1.00827e-07
Hgf	6.934	2.21982	9.11176e-05		Egr2	0.027	-5.19848	1.63915e-24
Dock4	8.114	2.21463	0.000730715		Junb	0.027	-5.19772	4.13023e-36
Tiam1	8.188	2.19163	0.000641857		Ccl2	0.03	-5.05896	6.62582e-11
Dock10	5.781	2.14751	0.000159504		Btg2	0.032	-4.98567	2.06269e-21
Fat3	1.783	2.105	4.9912e-05		Igf2	0.036	-4.79075	0.000533106
Tet2	4.272	2.1006	1.03677e-06		Cd69	0.039	-4.69758	1.55762e-13
Itga4	7.573	2.09787	0.00118524		Csrnp1	0.039	-4.68739	2.16155e-14
Col15a1	3.074	2.03128	0.00362053		Ccl3	0.041	-4.60381	5.76863e-18
					Gadd45b	0.052	-4.2691	6.76097e-14
					Tnfsf9	0.053	-4.2303	1.84811e-06
					Ccl7	0.054	-4.20611	2.44285e-07
					Hes1	0.059	-4.08	0.00138435
					Jund	0.063	-3.97832	6.69237e-21
					Rgcc	0.085	-3.55059	1.87026e-05
					Socs3	0.087	-3.52109	2.77492e-05
					Jun	0.088	-3.50575	5.67581e-10
					Lif	0.097	-3.36735	6.62577e-08
					Cd14	0.105	-3.24815	3.68221e-05
					Rcan1	0.111	-3.17207	1.79421e-07
					Tppp3	0.111	-3.17377	3.87733e-06
					Gadd45g	0.124	-3.01386	9.65649e-08
					Ctf1	0.128	-2.96978	0.00374779
					Ccl6	0.129	-2.95965	0.00380929
					Tnfsf14	0.129	-2.96012	0.00157172
					Odc1	0.147	-2.76806	2.82518e-08
					Vegfa	0.151	-2.72731	0.0012303
					Irf1	0.173	-2.52879	7.19423e-06
					Col27a1	0.174	-2.52369	0.000326477
					Cdkn1a	0.18	-2.47657	2.14521e-07
					Bbc3	0.188	-2.40799	0.000643472
					Rab20	0.188	-2.41497	2.11516e-06
					Cd83	0.189	-2.40504	1.66766e-06
					Cd320	0.235	-2.08711	5.9043e-06
					Mif	0.239	-2.06505	6.47241e-06
					Nutf2	0.245	-2.02898	0.000116623
					Tnfaip2	0.249	-2.00293	0.00106987
