# Supplementary material for: Blockade of FGF2/FGFR2 partially overcomes bone marrow mesenchymal stromal cells mediated progression of T-cell acute lymphoblastic leukaemia
Source: Cell Death Dis. 2022 Nov 4;13(11):922. doi: 10.1038/s41419-022-05377-5 (PMC9636388; doi:10.1038/s41419-022-05377-5)
Supplement: Supplementary file 15 — supplemental table 4 [file 41419_2022_5377_MOESM15_ESM.xlsx]

## Sheet: Table 1
Table S4 Total transcript levels of BM-MSCs in different niche
Symbol	FC (T-ALL /WT)	Log2FC	P value		Symbol	FC (T-ALL /WT)	Log2FC	P value
Higher transcript levels in BM-MSCs derived from T-ALL					Lower transcript levels in BM-MSCs derived from T-ALL
Aak1	4.996	1.47965	0.000947509		9-Mar	0.282	-2.59443	5.6e-05
Abca5	5.806	1.84272	0.000880926		Abhd11os	0.021	-5.75549	0.000306263
Abca9	13.667	3.15931	1.14e-05		Abhd14a	0.429	-2.07331	0.000245841
Abcb1b	4.764	1.27934	0.00313113		Abhd17a	0.636	-1.37719	0.00170315
Abhd2	4.533	1.41668	0.00231552		Acaa1a	0.425	-1.8718	0.00110042
Acap2	5.018	1.53196	0.000254931		Acaa1b	0.047	-5.12068	0.00263001
Acbd5	4.784	1.32567	0.00197786		Acap1	0.222	-2.81869	0.00414457
Adcy9	11.759	2.81198	1.48e-08		Acbd4	0.707	-1.73374	0.000206597
Add3	5.602	1.65447	0.00233958		Acd	0.493	-1.48333	0.00110909
Adgb	22.282	4.35038	1.04e-06		Acod1	0.074	-4.6824	7.76e-06
Adgrg3	45.941	4.97875	0.0018816		Acsm2	0.001	-7.08799	0.000562482
Adnp	54.308	6.65792	8.3e-11		Adck5	0.511	-1.56216	0.00471448
Adra1a	42.203	5.13737	1.95e-06		Adrb2	0.238	-2.82332	2.52e-05
Aff4	3.986	1.3205	0.00190957		Aes	0.502	-1.68406	8.1e-05
Ago1	4.374	1.24393	0.00383151		Agpat4	0.663	-1.34106	0.00487902
Ago2	5.997	1.791	2.58e-05		Agt	0.055	-4.85089	0.00254832
Ago3	2.689	1.95912	1.92e-05		Akr1b8	0.631	-1.45933	0.0018877
Ago4	4.497	1.36166	0.00180586		Akr7a5	0.612	-1.50869	0.00151306
Agps	5.976	1.37439	0.0020241		Alad	0.616	-1.44231	0.0018822
Ahctf1	1.879	1.20992	0.00373006		Aldob	0.079	-4.30392	0.00147695
Ahnak	2.717	1.5384	9.29e-05		Alkbh2	0.307	-2.34894	8.27e-05
Akap10	2.483	1.20259	0.00387046		Alkbh6	0.647	-1.31901	0.00268175
Akap9	3.066	1.35861	0.00345077		Alkbh7	0.469	-1.88441	0.00134144
Alb	204.364	7.67534	0.0027465		Alms1-ps2	0.022	-4.99826	0.00536046
Aldh1a1	13.192	3.09594	0.00537664		Alpk2	0.088	-4.08566	4.71e-05
Alg10b	4.316	1.4104	0.000845762		Amigo3	0.43	-1.95182	0.000154711
Alpk1	6.414	1.96803	0.0010845		Anapc11	0.583	-1.43495	0.00226966
Angptl7	25.655	4.17533	0.00481603		Ankrd37	0.257	-3.00665	0.000887492
Ankfy1	4.253	1.30446	0.00113304		Ankrd66	0.025	-6.15403	0.000301762
Ankhd1	3.283	2.30216	4.6e-07		Ap1s1	0.994	-1.31837	0.00112315
Ankib1	4.296	1.41463	0.000629844		Ap5s1	0.506	-1.79353	0.00414439
Ankrd11	3.542	1.62768	0.005363		Apba3	0.573	-1.34475	0.00359036
Ankrd12	2.957	1.62671	0.000611147		Apoc2	0.097	-4.27844	0.00134813
Ankrd17	3.515	1.72004	1.81e-05		Apol8	0.008	-7.81681	7.58e-06
Ankrd26	5.879	1.56513	0.00104431		Apold1	0.12	-3.72665	0.000136533
Ankrd28	5.208	1.41727	0.00065811		Aprt	0.599	-1.4862	0.00382887
Ankrd52	5.178	1.42945	0.000926343		Arc	0.023	-6.27942	5.17e-26
Anln	7.625	2.58443	0.00494867		Areg	0.001	-9.52253	9.71e-09
Ano6	5.32	1.62136	0.00039419		Arf5	0.608	-1.43903	0.000696008
Ap4e1	9.864	2.48638	2.27e-07		Arg2	0.089	-4.36749	0.000626978
Apc	7.017	2.01503	1.9e-06		Arl2	0.483	-1.6184	0.000375737
Apob	4.269	3.38429	0.000164539		Arl3	0.593	-1.48455	0.00115307
Appl1	5.396	1.38991	0.00190852		Arl4d	0.242	-2.78385	6.11e-06
Aqp1	22.543	3.71067	8.39e-09		Armc3	0.239	-2.8879	0.00546543
Arfgef1	3.815	1.27204	0.00460614		Atf3	0.253	-2.92432	6.23e-06
Arfgef2	4.133	1.29553	0.00266368		Atox1	0.509	-1.80212	0.000202037
Arfgef3	12.278	2.78522	1.66e-05		Atp5d	0.512	-1.69292	0.00021321
Arfip1	22.418	3.75316	1.05e-11		Atp5e	0.412	-2.04273	1.37e-06
Arhgap11a	4.041	1.4035	0.00478919		Atp5g1	0.512	-1.49585	0.00115273
Arhgap12	4.38	1.41317	0.00226762		Atp5h	0.781	-1.12206	0.00508264
Arhgap18	3.496	1.24811	0.00503308		Atp5j	0.727	-1.26374	0.00331295
Arhgap19	12.314	2.16238	1.81e-06		Atp5j2	0.626	-1.44454	0.00164906
Arhgap31	4.449	1.73521	0.000217583		Atp5k	0.591	-1.54745	0.00101663
Arhgef12	4.306	1.34785	0.0029356		Aurkaip1	0.739	-1.25857	0.00207548
Arid2	3.997	1.39015	0.000915458		Avpi1	0.507	-1.77539	0.000324265
Arid4a	6.849	1.926	8.07e-05		Bax	0.429	-1.88102	0.000119655
Arid4b	5.499	1.58554	0.00029763		Bbc3	0.188	-2.40799	0.000643472
Asb4	46.667	4.34278	0.00169581		BC051077	0.068	-4.60253	0.000544228
Ash1l	6.173	1.90102	3.52e-06		Bdh2	0.414	-2.34124	0.00459828
Asxl2	8.898	1.84087	5.47e-05		Bola1	0.537	-1.67984	0.000168928
Atad2	2.744	1.75757	0.00166043		Bola2	0.501	-1.81971	0.000431648
Atad2b	5.077	1.55692	0.00127779		Borcs5	0.567	-1.49914	0.00267903
Atad5	8.519	2.62787	0.000163439		Bri3	0.671	-1.27333	0.00298657
Atf6	4.664	1.45949	0.00162983		Bspry	0.079	-4.62685	0.000936318
Atl3	4.869	1.3987	0.000772929		Bst2	0.464	-1.82281	0.000187665
Atm	7.438	1.861	0.000245504		Btbd19	0.212	-3.25653	6.45e-07
Atp11a	2.517	1.12769	0.00538824		Btg1	0.393	-2.20419	0.000108984
Atp11c	10.959	2.10977	7.9e-06		Btg2	0.052	-4.98567	2.06e-21
Atp13a3	5.264	1.52993	0.000193892		Bud23	0.827	-1.38733	0.00108661
Atp2b1	4.073	1.74857	0.00341236		C8g	0.254	-2.92112	0.00266038
Atp7a	100.829	6.26772	9.74e-17		Cabyr	0.204	-2.77941	0.00526276
Atp8a1	7.391	1.99712	0.000789532		Capg	0.688	-1.29486	0.0012909
Atr	4.855	1.52384	0.00185323		Car11	0.497	-1.92424	0.00302895
Atrx	11.94	2.02318	3.68e-06		Cass4	0.312	-2.42839	0.00216456
Atxn1l	6.278	1.85914	0.000206425		Castor1	0.457	-1.86804	0.000149626
Atxn3	4.786	1.36929	0.00318216		Cbarp	0.538	-1.70548	0.00344249
Atxn7	5.39	1.51843	0.00303727		Cbln1	0.046	-5.2571	0.00201728
Avl9	4.668	1.42414	0.00119435		Ccdc107	0.382	-2.06671	8.53e-06
AW549877	4.555	1.447	0.000595379		Ccdc124	0.617	-1.43698	0.00136016
B3gnt7	18.833	3.39079	0.000389245		Ccdc158	0.13	-2.58336	0.000516475
B4galt6	3.815	1.19253	0.00306516		Ccdc63	0.162	-3.71169	0.00120075
Bach1	4.165	1.28032	0.00276602		Ccdc85b	0.505	-1.69999	0.000297902
Bbx	4.429	1.35127	0.00327025		Ccl2	0.03	-5.05896	6.63e-11
BC005561	21.969	3.68489	6.31e-10		Ccl3	0.041	-4.60381	5.77e-18
BC055308	112.5	6.20335	0.000999902		Ccl4	0.02	-5.64506	5.22e-31
Bdp1	5.093	2.20087	3.43e-07		Ccl6	0.129	-2.95965	0.00380929
Bex1	17.078	3.21954	0.000613419		Ccl7	0.054	-4.20611	2.44e-07
Birc6	2.626	2.39449	1.7e-06		Ccno	0.077	-4.4188	5.88e-06
Bmpr2	4.88	1.5709	0.000715017		Ccrl2	0.022	-6.13394	4.64e-29
Bmt2	3.954	1.24322	0.00246271		Cd14	0.105	-3.24815	3.68e-05
Bod1l	4.851	1.76596	2.17e-05		Cd320	0.235	-2.08711	5.9e-06
Bptf	2.292	1.54197	0.000263328		Cd63	0.782	-1.11564	0.00521196
Brox	4.325	1.22525	0.0034465		Cd63-ps	0.147	-3.47099	0.000621081
Brwd1	4.083	1.319	0.00188199		Cd69	0.039	-4.69758	1.56e-13
Brwd3	6.915	1.95453	4.21e-05		Cd83	0.189	-2.40504	1.67e-06
Bsn	8.432	2.88632	0.00293926		Cdc34	0.508	-1.78383	0.000160355
Btaf1	6.934	2.04891	1.97e-05		Cdk2ap1	0.858	-1.26204	0.0055406
Cacna2d3	5.685	1.74897	0.00314103		Cdkn1a	0.18	-2.47657	2.15e-07
Cadm1	4.782	1.6051	8.05e-05		Cdkn2d	0.583	-1.48207	0.00555103
Calcrl	6.295	1.98515	1.38e-05		Ceacam16	0.528	-1.79393	0.00230951
Camk1d	1.336	1.44041	0.00522617		Cebpb	0.088	-4.38568	1.57e-07
Camsap2	4.077	1.48439	0.000870683		Cebpd	0.334	-2.34504	0.00322831
Casp2	5.206	1.8176	0.000540611		Cela1	0.61	-1.71809	0.00196441
Casp8ap2	4.157	1.94334	6.58e-05		Cfap298	0.663	-1.47404	0.00394118
Cbl	4.866	2.08797	0.000151669		Chchd10	0.3	-2.54851	0.000400402
Ccdc15	11.21	3.04638	0.00215579		Chchd2	0.694	-1.26948	0.00212842
Ccdc50	5.349	1.4423	0.00192128		Chchd6	0.417	-1.97735	0.000218747
Ccdc88a	9.556	2.34685	0.000116039		Chchd7	0.479	-1.73328	0.000214205
Ccr2	9.931	2.46719	0.00538813		Chst12	0.606	-1.4922	0.00355293
Cd180	3.458	1.18094	0.00381211		Chtf8	0.6	-4.88585	3.7e-13
Cd200	7.807	3.91011	0.000716702		Ciao2b	0.665	-1.34205	0.00485517
Cd209a	74.789	5.60097	0.000272875		Ciart	0.305	-2.30246	5.3e-05
Cd244a	7.546	2.48246	0.000251092		Cisd1	0.555	-1.58876	0.000604155
Cd300ld3	14.751	3.03055	2.53e-05		Cisd3	0.653	-1.43962	0.0017995
Cd55	7.892	2.5736	9.16e-05		Cish	0.244	-3.03753	9.88e-08
Cdc37l1	4.716	1.38643	0.0011713		Cited2	0.475	-1.81493	1.57e-05
Cdhr1	24.75	3.82296	0.00546416		Ckb	0.765	-1.11743	0.00558923
Cdk12	2.733	1.20777	0.00438141		Cldn11	0.023	-6.26407	0.000204429
Celf1	4.039	1.58393	0.000181223		Clec4e	0.137	-3.50162	0.000251717
Cep128	4.556	1.60052	0.00262101		Clpp	0.553	-1.59298	0.000372943
Cep170	4.14	1.69155	3.67e-05		Cmc2	0.336	-1.76672	0.00106538
Cep192	2.837	1.51669	0.000646021		Cmss1	0.003	-8.18234	3.1e-49
Cep295	2.588	1.78379	6.45e-05		Cnih2	0.193	-2.97892	0.00556332
Cep350	4.095	1.80424	4.58e-05		Cntnap2	0.002	-7.18086	2.04e-10
Chd1	4.49	1.39615	0.00444248		Coa3	0.653	-1.54379	0.00178312
Chd2	3.266	1.53512	0.000619887		Col11a2	0.51	-1.87632	0.00231455
Chd6	5.304	1.34234	0.00393927		Col27a1	0.174	-2.52369	0.000326477
Chm	8.533	2.34146	4.55e-07		Comtd1	0.34	-1.94262	8.63e-06
Chml	9.525	2.42833	5.9e-05		Cox14	0.59	-1.49575	0.000961595
Chuk	3.817	1.27815	0.00553721		Cox19	0.42	-1.48631	0.000920786
Ckap5	1.761	1.34472	0.00440844		Cox4i1	0.653	-1.37093	0.00101692
Clasp2	3.948	1.32889	0.00199661		Cox5a	0.761	-1.18491	0.00468599
Clcn5	5.238	1.49635	0.000793939		Cox5b	0.627	-1.41263	0.000959116
Clock	5.734	1.60753	0.000406813		Cox6a1	0.397	-2.05791	3.95e-05
Cltc	3.592	1.83473	6.66e-05		Cox6b1	0.939	-1.15154	0.00380896
Cmtm4	3.728	1.15725	0.0044076		Cpeb1	0.412	-1.51874	0.00340499
Cnbd2	2.117	1.65299	0.000635915		Crip1	0.701	-1.35268	0.00136238
Cnot1	4.63	1.56224	0.00019518		Csf2	0.009	-6.74505	0.00297385
Cnot6	5.737	1.40748	0.00191175		Csrnp1	0.039	-4.68739	2.16e-14
Cnot6l	11.006	1.66442	0.000472906		Ctdnep1	0.656	-1.3399	0.0013986
Cntrl	2.5	1.44844	0.00481834		Ctf1	0.128	-2.96978	0.00374779
Col15a1	3.074	2.03128	0.00362053		Ctu2	0.67	-1.5602	0.000224317
Col2a1	31.708	4.47107	9.59e-05		Cuedc2	0.685	-1.33055	0.00362444
Col4a3bp	4.995	1.39584	0.00481981		Cuta	0.511	-1.68571	0.00023965
Comp	11.5	2.73228	7.85e-06		Cxcl1	0.008	-6.89882	2.46e-16
Coro2b	12.879	2.46927	0.00140242		Cxcl10	0.062	-4.80361	2.16e-23
Cp	16.631	3.28946	3.37e-09		Cxcl2	0.001	-9.73453	1.1e-64
Cpeb2	5.689	1.39934	0.000788502		Cxcl3	0.018	-5.76044	1.49e-05
Cpeb4	4.917	1.65326	0.000624098		Cyba	0.649	-1.41611	0.0040372
Cpne3	4.273	1.3359	0.00452652		Cyc1	0.676	-1.20744	0.00380811
Cpt1a	5.864	1.74686	0.000305771		Cyp2b13	0.29	-2.68683	0.00271969
Cpxm2	284	6.81777	0.00391949		Cyyr1	0.406	-2.08427	8.84e-05
Crbn	5.038	1.61591	0.000210289		Dad1	0.725	-1.20528	0.00352895
Crebrf	5.293	1.24892	0.00282417		Dapk3	0.652	-1.4109	0.00262845
Crkl	3.93	1.22008	0.00557035		Dbi	0.761	-1.1735	0.00416438
Crybg3	3.283	1.87742	5.44e-05		Dctn3	0.763	-1.17367	0.00519243
Csmd1	18.652	4.54887	4.75e-09		Dctpp1	0.667	-1.36415	0.00322332
Cspg4	19.682	4.36997	3.94e-05		Ddah2	0.443	-1.88388	0.000370349
Ctdspl2	9.52	2.15477	3.34e-06		Ddit4	0.298	-2.39988	0.00525125
Ctnnb1	2.602	1.32074	0.00463185		Ddt	0.459	-1.87468	4.24e-05
Cttnbp2nl	4.547	1.40819	0.00116253		Dexi	0.465	-1.87661	0.000301886
Cwf19l2	5.977	1.69165	0.00267475		Dgat1	0.389	-1.86171	0.000612941
Cyfip2	4.207	1.31035	0.00224109		Dnajb1	0.633	-1.38394	0.00118684
Cyth3	4.157	1.33961	0.00444293		Dnajb13	0.578	-3.07367	0.000163336
Dcaf17	5.608	1.82896	0.00018723		Dnpep	0.681	-1.34767	0.00121154
Dcp2	3.124	1.6141	0.000104506		Dnttip1	0.731	-1.24773	0.00561997
Ddx17	3.406	1.37033	0.00143438		Doc2g	0.362	-2.18894	0.0015786
Ddx3x	4.051	1.34696	0.00246699		Dohh	0.668	-1.34998	0.00198844
Ddx6	4.836	1.50402	0.000200711		Dpep2	0.373	-2.0968	0.00299032
Ddx60	4.708	1.66366	0.00184464		Dpep3	0.07	-3.83365	3.31e-11
Dennd1b	4.644	1.34001	0.00326984		Dpm3	0.699	-1.31081	0.00401389
Dennd4c	9.061	2.38778	6e-08		Dpysl2	0.624	-1.4083	0.00393439
Dennd6a	7.177	1.78639	2.08e-05		Drap1	0.624	-1.57694	8.76e-05
Dgcr8	3.686	1.40478	0.000972595		Dtx3	0.411	-2.01987	4.77e-05
Dgkg	71.333	5.47822	0.000178422		Dusp1	0.021	-5.571	3.32e-39
Dgkh	5.433	1.73756	0.00018978		Dusp10	0.325	-2.30393	0.00126287
Dhx9	5.948	1.75242	9.09e-05		Dusp18	0.4	-1.97686	3e-05
Dido1	5.945	1.51559	0.000794769		Dusp2	0.05	-5.49079	8.11e-07
Dio2	13.04	2.84931	0.00375949		Dusp4	0.886	-1.5101	0.000424512
Dip2b	4.135	1.34731	0.00348321		Dusp5	0.017	-5.89229	1.95e-13
Dis3	3.63	1.54668	0.00248034		Dyrk3	0.328	-2.64979	8.52e-05
Dmxl1	11.606	2.66197	1.3e-10		Ebpl	0.431	-1.73401	0.000233526
Dnajc13	2.211	1.42893	0.000487768		Egfl8	0.276	-2.81552	0.00152162
Dnajc28	6.46	1.88369	0.00126312		Egr1	0.015	-6.80173	3.78e-31
Dock10	5.781	2.14751	0.000159504		Egr2	0.027	-5.19848	1.64e-24
Dock11	3.716	1.42736	0.00465113		Egr3	0.012	-7.52652	6.04e-24
Dock3	10.025	2.47439	0.00172744		Egr4	0.018	-6.37543	0.000117825
Dock4	8.113	2.21463	0.000730715		Eid3	0.178	-3.27541	9.95e-06
Dock7	2.293	1.36313	0.00301996		Eif1	0.559	-1.44392	0.000271586
Dock8	1.855	1.52394	0.0022196		Eif3g	0.763	-1.16809	0.00406711
Dop1a	2.001	1.37268	0.00179927		Eif4a-ps4	0	-12.3949	2.63e-15
Dpp8	8.655	2.37105	5.57e-09		Elob	0.569	-1.57342	0.000212839
Dpy19l4	6.157	1.83172	2.48e-05		Elof1	0.724	-1.20963	0.00405585
Dst	3.454	1.89695	0.000111153		Endog	0.331	-2.38309	2.55e-05
Dstyk	4.757	1.53093	0.000844575		Enkd1	0.496	-1.67614	0.000873963
Dtx3l	5.307	1.64352	0.000746699		Epb41l4aos	0.54	-1.58441	0.00392835
Dusp11	3.442	1.31794	0.00244072		Erh	0.757	-1.35334	0.00429319
Dync1li2	3.858	1.17971	0.00386975		Ethe1	0.649	-1.40421	0.00447662
Dync2h1	5.314	1.55587	0.00160375		Ets2	0.351	-2.17858	0.00449814
Edem3	7.413	2.16441	1.21e-07		Eva1b	0.617	-1.5111	0.00339596
Efr3a	3.75	1.19345	0.00421212		Faap20	0.557	-1.42058	0.00156746
Eif2ak2	6.306	1.85881	1.26e-05		Fas	0.475	-1.71605	0.00151881
Eif3a	3.103	1.33222	0.00224887		Fau	0.577	-1.57794	0.000209018
Eif4g2	2.896	1.18865	0.00324893		Fbxl15	0.545	-1.64073	0.00297898
Eif5a2	5.03	1.53444	0.00414925		Fcer1g	0.662	-1.36766	0.00273134
Elf4	5.655	1.49494	0.000386163		Fdx1l	0.596	-1.47162	0.00321805
Ep300	8.343	1.83196	0.00161409		Fdxr	0.531	-1.89984	0.000653357
Ep400	6.634	1.43056	0.000875588		Fjx1	0.102	-3.88499	0.00389356
Epb41l2	3.098	1.35388	0.000750568		Fkbp2	0.615	-1.54551	0.00341798
Epg5	4.745	1.52306	0.000660382		Fkbpl	0.551	-1.97441	0.000149564
Epm2aip1	4.596	1.76807	0.000155983		Fmc1	0.369	-2.29114	0.000916527
Erbin	6.065	1.97007	1.51e-06		Fndc7	0.107	-4.10913	0.0014606
Ern1	7.706	1.95645	0.0041601		Folr2	0.236	-2.86876	2.13e-09
Fan1	9.955	2.61381	8.18e-05		Fos	0.025	-5.33792	1.47e-14
Fancm	11.739	1.78532	0.00131581		Fosb	0	-11.0089	4.98e-106
Fap	12.744	3.41354	0.00297175		Foxg1	0.101	-3.73926	0.0039221
Far1	7.61	1.67813	0.000493123		Foxj1	0.088	-4.25141	0.000794723
Fat3	1.783	2.105	4.99e-05		Frat2	0.359	-2.21547	2.31e-06
Fcho2	7.245	1.95401	9.34e-05		Fth1	0.395	-2.29048	0.00530316
Fgd4	6.415	1.99734	2.22e-06		Ftl1-ps1	0.293	-2.53184	1.11e-08
Fgf2	11.513	2.60085	6.39e-06		Fxyd2	0.045	-5.20037	0.000721931
Filip1l	33.674	3.10866	4.12e-07		Fxyd7	0.063	-4.77516	0.00352454
Fktn	4.837	1.42398	0.00446082		G6pc3	0.738	-1.43849	0.002206
Flrt2	5.731	1.56904	0.00338029		Gadd45a	0.464	-1.83417	0.00178167
Fmod	19.654	3.61916	0.00265008		Gadd45b	0.052	-4.2691	6.76e-14
Fmr1	4.164	1.46448	0.00381401		Gadd45g	0.124	-3.01386	9.66e-08
Fnbp1l	3.682	1.67657	0.00443952		Gadd45gip 1	0.414	-1.99107	1.7e-05
Fndc3a	4.149	1.26973	0.00266912		Gch1	0.494	-1.82577	0.00374792
Fndc3b	4.023	1.24476	0.00439405		Gcm2	0.08	-4.22452	0.000647073
Fnip1	5.115	1.60411	7.56e-05		Gdf15	0.026	-5.28193	1.01e-07
Fnip2	5.594	1.64477	0.000241034		Gem	0.095	-4.07986	2.78e-08
Foxn2	5.852	1.73408	0.000434319		Gemin7	0.785	-1.2612	0.00273023
Frmd4a	4.276	1.37443	0.00128954		Gimap6	0.194	-3.20813	2.83e-05
Fry	2.588	1.58193	0.00394088		Glrx5	0.31	-2.03803	3.31e-06
Fubp1	4.207	1.96472	0.000349677		Gmppa	0.618	-1.27025	0.00266814
Fubp3	4.074	1.29233	0.00242429		Gpn2	0.707	-1.24213	0.00566398
Fyco1	4.314	1.35334	0.00118158		Gpr137	0.566	-1.62527	0.000359747
G2e3	9.949	1.76276	0.000992559		Gpt	0.435	-2.03285	0.00184951
Gabpa	5.132	1.52026	0.000359911		Gpx1	0.446	-1.81797	0.00177548
Gabpb2	6.756	1.87978	0.000263294		Gpx4	0.525	-1.6872	3.42e-05
Galnt2	1.873	1.50252	0.000275105		Gpx4-ps2	0.126	-3.92115	0.000123319
Gbp7	9.032	2.18648	0.00519472		Grcc10	0.6	-1.44357	0.00221057
Gbp9	4.73	1.73657	0.00246552		Grhpr	0.484	-1.8089	0.00019015
Gdap10	27.769	4.00077	2.94e-08		Gsdmcl2	0.019	-6.28953	0.00363653
Glce	4.868	1.51892	0.00546093		Gstp1	0.564	-1.54904	0.00203166
Glg1	6.048	1.81317	1.73e-05		Guca1a	0.404	-2.07272	0.000496229
Gmfb	4.21	1.39581	0.000503453		Guk1	0.548	-1.64604	0.000702749
Gnai3	3.89	1.1987	0.00394011		Gzmm	0.171	-2.94528	0.000202391
Golga1	5.042	1.49453	0.000817027		H19	0.048	-6.6051	0.000401377
Golim4	3.177	1.67459	0.0048161		H1f0	0.315	-2.48398	3.73e-05
Gpr34	21.473	3.66633	4.01e-05		H2afj	0.493	-1.46951	0.00379517
Grem1	4.223	1.38437	0.00382877		H2-K2	0.253	-2.68582	8.99e-10
Grk3	8.943	2.19673	0.000654175		H2-Q7	0.511	-2.10004	0.000560901
Gsk3b	4.231	1.27137	0.00161885		H3f3b	0.255	-2.47137	3.13e-08
Gtf3c4	5.751	1.41231	0.00310163		Haghl	0.596	-1.50973	0.00394342
Gxylt1	4.367	1.61509	0.00161719		Hcar2	0.137	-3.54067	0.000241969
H2-T24	10.557	2.41369	1.47e-06		Hcfc1r1	0.516	-1.64209	0.000387339
Haus6	12.447	1.55279	0.00505677		Hddc2	0.553	-1.5586	0.004485
Hcfc1	2.403	1.44761	0.00051144		Hdgfl2	0.532	-1.22268	0.0034798
Heatr5a	5.14	1.51309	0.000847781		Hes1	0.059	-4.08	0.00138435
Hectd1	5.785	1.79102	2.5e-05		Hilpda	0.292	-2.66994	0.000313268
Herc1	2.174	1.84295	0.000542038		Hist1h1b	0.056	-5.02733	3.18e-08
Herc2	3.703	1.82651	0.000173802		Hist1h1c	0.226	-2.96202	1.34e-06
Hgf	6.934	2.21982	9.11e-05		Hist1h1d	0.085	-4.40248	2.07e-08
Hipk3	5.26	1.59553	8.03e-05		Hist1h1e	0.247	-2.7582	0.000700108
Hmbox1	3.097	1.7971	0.000127046		Hist1h2be	0.477	-1.75405	0.00243318
Hmgb1-ps8	258.2	7.04486	2.59e-05		Hist1h2br	0.675	-2.20189	0.00275837
Hmgcs1	6.217	1.75333	3.42e-05		Hist1h3a	0	-7.33406	0.000236815
Hook3	2.91	1.62905	0.000112987		Hist1h4i	0.364	-2.25295	0.000138125
Hpgds	3.93	1.39172	0.00159575		Hist2h2aa1	0.502	-1.73811	0.00536663
Htr1b	12.225	2.64048	0.00388188		Hist2h2aa2	0.497	-1.72448	0.00520977
Htr2a	6.29	1.93746	0.00182274		Hist4h4	0.151	-3.61193	0.00299029
Htt	3.759	1.46324	0.000533746		Hmg20b	0.478	-1.70094	9.69e-05
Huwe1	7.134	1.63009	4.68e-05		Hoxb3os	0.009	-7.16314	0.00050645
Ice1	2.731	1.73918	6.98e-05		Hoxb6	0.108	-3.37179	0.00402258
Ids	5.177	1.5427	0.000164909		Hp	0.164	-3.3121	0.000529828
Ifi203	6.287	1.94817	7.31e-05		Hpx	0.091	-4.55765	4.65e-06
Ifi207	3.081	1.42939	0.00206556		Hsd17b10	0.571	-1.57335	0.000274672
Igfbp2	17.279	3.39108	0.00519652		Hspa1a	0.047	-5.17381	3.07e-24
Igfbp5	13.006	2.96701	0.000497866		Hspbp1	0.734	-1.24598	0.00439834
Ikzf2	6.891	2.04501	0.000797623		Id2	0.558	-1.66924	0.00535285
Il12rb2	318	6.82164	0.000543892		Ier2	0.02	-6.37769	3.62e-33
Il1rap	4.67	1.63363	0.000917875		Ier3	0.049	-5.15386	2.27e-08
Il6ra	8.007	1.69403	0.00102747		Ier5	0.253	-2.74266	4.46e-10
Inhba	15.997	2.982	1.78e-07		Ier5l	0.381	-2.03052	1.56e-05
Ino80d	5.168	1.51774	0.000279057		Ifi27	0.422	-1.98577	0.000251778
Insr	4.558	1.40495	0.000725762		Ifi35	0.63	-1.44343	0.000958378
Ints2	6.616	1.72575	0.00221781		Ifitm3	0.244	-2.81584	4.26e-10
Ipo7	5.275	2.02761	3.65e-05		Ifitm6	0.021	-6.41125	2.11e-10
Ireb2	5.407	1.64413	8.17e-05		Ifrd1	0.138	-2.55858	2.64e-09
Irgm2	4.532	1.44302	0.00101392		Igf1os	0.397	-3.58669	3.34e-06
Itga4	7.572	2.09787	0.00118524		Igf2	0.036	-4.79075	0.000533106
Itga6	8.83	2.77078	1.92e-08		Igsf9	0.301	-2.93551	0.00101434
Itga9	4.273	1.64515	0.00194704		Il10	0.022	-5.53625	1.67e-16
Itgax	5.136	1.63353	0.00249273		Il1b	0.004	-7.93958	5e-15
Itpripl2	4.592	1.45941	0.000295716		Il1bos	0.049	-5.47849	0.000163786
Itsn2	2.897	1.59104	0.000465574		Il3ra	0.358	-1.94383	0.000577663
Jak2	4.426	1.32662	0.00188374		Ildr1	0	-6.67923	0.00342391
Jmjd1c	2.93	1.8172	3.92e-05		Imp3	0.722	-1.2212	0.0035187
Kat6a	6.495	1.93701	1.28e-05		Ino80b	0.557	-1.62616	0.000821295
Kazn	28.818	3.72337	4.16e-05		Insl3	0.053	-5.06546	0.00154355
Kdm3b	3.806	1.52106	0.00138652		Iqcg	0.584	-3.66837	1e-06
Kdm5a	8.164	1.69713	4.08e-05		Iqcn	0	-7.51213	0.00121407
Kdm6a	6.576	1.58724	0.000698411		Irf1	0.173	-2.52879	7.19e-06
Kidins220	4.641	1.537	0.000125134		Irs2	0.375	-2.16878	1.42e-05
Kif13a	4.035	1.45758	0.00154913		Iscu	0.544	-1.62068	0.000348415
Kif1a	11.83	2.45808	0.000709329		Isg15	0.353	-2.20387	0.00127076
Kif1b	5.059	1.32134	0.0011278		Isg20	0.468	-1.83983	0.000742714
Kif5b	5.436	1.66487	4.25e-05		Itprip	0.136	-5.39234	1.66e-05
Klf3	3.296	1.25381	0.00515588		Josd2	0.611	-1.23856	0.00413163
Klhl11	9.374	2.46045	1.11e-05		Jun	0.088	-3.50575	5.68e-10
Klhl24	5.602	1.41042	0.0052784		Junb	0.046	-5.19772	4.13e-36
Klhl28	4.886	1.6636	0.00471643		Jund	0.063	-3.97832	6.69e-21
Klhl29	46.5	5.36405	0.000367255		Kap	0	-7.41669	0.00015379
Klhl9	3.879	1.20051	0.00539692		Kdm6b	0.177	-3.21899	5.75e-08
Kmt2a	6.697	1.83126	4.01e-05		Kdm6bos	0.029	-5.81193	0.00207012
Kmt2c	5.978	2.36248	3.76e-07		Klf2	0.03	-5.80344	7.6e-44
Kmt5b	4.843	1.21839	0.00379447		Klf4	0.223	-2.93548	3.08e-09
Knl1	20	3.38119	0.00321089		Klhdc4	0.683	-1.19027	0.00491803
Kpna4	3.014	1.31118	0.00248903		Kncn	0	-6.78601	0.00244461
Kynu	90.134	5.65323	2.29e-05		Krtcap2	0.491	-1.74358	4.83e-05
Lair1	2.955	1.33292	0.00198114		Lamtor2	0.738	-1.2234	0.00283397
Lama2	23	4.52948	0.000475962		Lamtor4	0.573	-1.5771	0.000170068
Lama3	6.45	2.32869	0.0025501		Lif	0.097	-3.36735	6.63e-08
Larp4	5.023	1.53826	0.000231423		Lncpint	0.459	-2.74448	0.000659706
Larp4b	3.947	1.14722	0.00476063		Lrfn3	0.36	-2.16051	0.00108849
Lcorl	7.307	2.12146	1.49e-05		Lrrc51	0.57	-2.04643	0.00504068
Lepr	8.19	3.41497	0.00329363		Lyz1	0.225	-3.04613	0.00481605
Lgr6	37.041	4.29034	0.000781197		Macrod1	0.515	-1.75173	0.000520102
Lig3	3.654	1.5982	0.00314746		Maff	0.301	-2.4408	0.00246404
Lin7c	4.246	1.25568	0.00462317		Manf	0.648	-1.25605	0.00173208
Lin9	4.079	1.6548	0.00150813		Map1lc3a	0.383	-2.21156	0.000278612
Lmbrd2	5.781	1.73528	4.74e-05		Map2k2	0.652	-1.41026	0.00472288
Lnpep	6.013	1.80291	0.000927903		Map3k10	0.604	-1.3608	0.00151384
Lrba	2.426	1.50171	0.00303782		Mapre3	0.626	-1.35487	0.00280431
Lrch3	6.98	1.91449	3.62e-05		Marcksl1	0.122	-3.76521	1.66e-07
Lrp1	1.388	1.39221	0.00039431		Mdh2	0.677	-1.28122	0.00320781
Lrp6	4.041	1.60565	0.000750839		Mdk	0.12	-3.57553	2.32e-08
Ltbp2	7.092	2.18136	2.06e-06		Mea1	0.721	-1.21818	0.00331027
Ltn1	4.144	1.29944	0.00179439		Med28	0.51	-1.39449	0.000619756
Luc7l3	4.57	1.51673	0.00133085		Med29	0.531	-1.7038	0.000106342
Lypd8	95.405	6.57607	0.00392208		Meox1	0.016	-6.52353	0.000298186
Lysmd3	5.746	1.42015	0.00559783		Metrn	0.529	-1.59033	0.00193937
Macf1	3.163	2.3998	1.09e-07		Metrnl	0.675	-1.41632	0.00504802
Magi3	6.336	1.90341	0.00464821		Mgst2	0.064	-4.37305	0.000785937
Malrd1	10.111	2.66985	0.00266574		Mgst3	0.521	-1.66334	0.00222041
Mamdc2	10.98	2.74004	3.2e-05		Mien1	0.641	-1.40638	0.000683845
Maml3	4.205	1.68323	0.00116423		Mif	0.239	-2.06505	6.47e-06
Man2a1	2.251	1.19525	0.00349242		Mir155hg	0.18	-3.16301	0.00140187
Map3k2	4.738	1.5237	0.000467404		Mpc2	0.585	-1.45332	0.00182
Map4k3	2.925	1.35655	0.00312524		Mpnd	0.504	-1.76149	1.47e-05
Marf1	3.071	1.45738	0.0013615		Mpv17l2	0.583	-1.67204	0.000244943
Mars2	4.9	1.55195	0.00275555		Mri1	0.666	-1.32512	0.00405556
Mbnl1	8.669	1.76137	2.15e-05		Mrm2	0.576	-1.52216	0.00329313
Mbnl2	4.7661	1.60006	8.47e-05		Mrnip	0.192	-4.34018	3.34e-07
Mbtd1	5.538	1.46706	0.00111484		Mt1	0.252	-2.97126	3.15e-05
Mbtps2	3.022	1.40275	0.00419078		Mt2	0.282	-2.77073	0.00557998
Mdc1	6.15	1.38979	0.00408522		Mt-Co2	0.562	-1.59935	0.00275728
Mdm4	4.751	1.16159	0.00474305		Mt-Co3	0.52	-1.75555	0.000498819
Mdn1	2.933	2.20876	6.17e-07		Mtfp1	0.299	-2.52629	0.00174948
Med13	6.125	1.86111	5.59e-06		Mtln	0.629	-1.46529	0.00221286
Med13l	4.284	1.32226	0.00350296		Mt-Nd3	0.454	-1.91262	6.52e-05
Med14	5.145	1.64105	0.000251433		Mus81	0.541	-1.46878	0.00112155
Mef2c	9.379	1.60637	0.000751669		Mvb12a	0.67	-1.33015	0.00355471
Mefv	10.238	2.6325	0.00345359		Mybpc3	0.067	-4.14496	2.54e-07
Megf10	47	6.00574	0.00159529		Myl6b	0.216	-2.94528	6.17e-08
Mertk	4.419	1.73092	0.00402639		Mypop	0.632	-1.57146	0.00423833
Mfap3	5.891	1.78671	0.000202215		Mzt2	0.469	-1.6759	0.00196547
Mfsd4a	20.566	3.88868	7.95e-11		Naa38	0.632	-1.42103	0.00451338
Mga	1.401	1.69703	3.16e-05		Nabp2	0.701	-1.29376	0.00194887
Mib1	2.884	1.94588	5.55e-06		Nat9	0.75	-1.3817	0.00269711
Mindy2	4.34	1.73753	0.000174648		Ndufa1	0.596	-1.53107	0.000408869
Mob1a	3.98	1.31523	0.00119889		Ndufa11	0.597	-1.48934	0.00115426
Mob1b	5.482	1.47974	0.000442164		Ndufa12	0.565	-1.62156	0.000128368
Morc3	5.782	1.57948	0.00157059		Ndufa13	0.5	-1.71087	0.000369321
Mrc1	7.363	3.06765	0.000169164		Ndufa2	0.404	-2.06695	1.05e-06
Mrtfb	5.293	1.64872	0.00057725		Ndufa3	0.612	-1.368	0.00169678
Msn	4.236	1.29632	0.00309453		Ndufa6	0.73	-1.20581	0.005018
Mtcp1	10.529	3.51788	1.24e-10		Ndufa7	0.608	-1.41812	0.00441159
mt-Nd4l	11.389	2.51237	9.56e-05		Ndufa8	0.642	-1.40084	0.000556979
Mtr	3.261	1.53183	0.00262912		Ndufb10	0.738	-1.20175	0.00344114
Mtx3	4.599	1.45314	0.0030929		Ndufb11	0.724	-1.19799	0.00569257
Mug-ps1	109.668	6.77709	0.00170392		Ndufb5	0.546	-1.36202	0.00126351
Mycbp2	3.282	1.65728	0.000366729		Ndufb7	0.551	-1.5135	0.000336261
Myo1e	4.428	1.3664	0.000575254		Ndufb9	0.651	-1.36679	0.00154222
Myo5a	6.127	1.96134	0.000140434		Ndufc1	0.425	-1.81742	0.000361825
Myo9a	9.019	2.02919	0.000162249		Ndufs3	0.694	-1.36404	0.00161405
Myof	1.73	1.39892	0.00428475		Ndufs5	0.613	-1.46301	0.00108605
Mysm1	4.853	1.60177	0.00434651		Ndufs6	0.477	-1.81021	8.27e-05
N4bp2	8.193	2.17517	0.000907878		Ndufs7	0.52	-1.71976	9.3e-05
Naip6	10.832	2.70707	1.34e-05		Ndufv3	0.561	-1.41561	0.000794272
Nav2	3.973	1.50898	0.00183515		Necab2	0	-7.71359	6.23e-05
Nbeal1	6.319	1.96683	2.45e-05		Nelfe	0.706	-1.269	0.00277139
Ncapd3	3.028	1.68035	0.00144102		Nenf	0.201	-2.96478	0.00200069
Ncoa2	5.27	1.56966	0.000298778		Nfil3	0.237	-2.86726	1.03e-05
Ncoa4	7.954	1.82049	5.72e-06		Nfkbia	0.12	-3.767	4.57e-20
Ncoa6	2.079	1.27929	0.00400592		Nfkbib	0.467	-1.98299	2.95e-05
Ncor1	4.423	1.48783	0.000680398		Nfkbid	0.056	-4.82551	1.72e-23
Nebl	91.709	6.51953	0.00431613		Nfkbil1	0.557	-1.60339	0.000631175
Nedd1	5.8313	1.48074	0.00347445		Nfkbiz	0.114	-3.79747	2.07e-12
Nek7	3.039	1.1405	0.00519147		Nlrp3	0.426	-2.01057	0.00219876
Nf1	4.395	1.19635	0.00351015		Nme1	0.486	-1.56927	0.000201207
Nfat5	4.045	1.58047	0.000188503		Nol12	0.59	-1.2589	0.00465067
Nfya	7.385	1.71683	0.0016582		Nop10	0.739	-1.20328	0.00378941
Nhlrc3	6.351	1.902	0.000236294		Nr1d1	0.291	-2.44449	0.000157178
Nin	7.146	1.97598	3.71e-06		Nr2f6	0.453	-1.85718	0.000124551
Nipbl	7.04	1.79654	0.000109624		Nr4a1	0.017	-6.99442	4.92e-42
Nktr	6.327	2.47606	1.25e-07		Nr4a2	0.103	-4.25608	5.72e-10
Nlrp1a	6.465	1.91035	0.00499298		Nr4a3	0.065	-4.53538	7.7e-07
Nlrp1c-ps	40.571	5.07196	3.15e-06		Nsun5	0.676	-1.41498	0.002474
Npat	2.973	1.5321	0.00079608		Nudt18	0.508	-1.52684	0.000736478
Nr1d2	3.606	1.2114	0.00512805		Nudt22	0.661	-1.44872	0.00401183
Nr2c2	29.518	4.98984	3.25e-20		Nudt8	0.546	-1.57186	0.00217583
Nr3c1	5.447	1.58617	0.000206354		Nupr1	0.477	-1.83527	1.2e-05
Nrcam	6.15	2.91889	5.93e-07		Nutf2	0.245	-2.02898	0.000116623
Nrip1	5.066	1.46174	0.000983779		Oaz1	0.564	-1.4506	0.000644705
Nsd1	3.409	1.34323	0.00122601		Oaz1-ps	0.645	-1.39438	0.00160285
Nsd2	2.917	1.41892	0.00117047		Odc1	0.147	-2.76806	2.83e-08
Ntn1	12.046	2.88239	0.00401785		Opcml	0.093	-3.74047	0.00458804
Nup160	3.652	1.90151	0.000117683		Osm	0.022	-5.52288	4.73e-12
Ogt	5.865	2.06157	3.55e-05		P2rx6	0.164	-3.49044	0.000414112
Olfr46	14	2.93071	0.000476091		Pafah1b3	0.515	-1.72	0.00443029
Osbpl11	4.168	1.281	0.00435159		Pagr1a	0.022	-7.31889	3.47e-08
Osbpl8	5.967	1.60172	0.000971261		Pamr1	0.096	-4.01435	0.00437747
Otud4	5.513	1.5857	0.00114471		Park7	0.753	-1.16848	0.0055704
Oxr1	5.247	1.23152	0.00468826		Pax8	0.056	-4.88438	0.000151435
P2ry12	12.638	2.7858	0.00463166		Pcbd2	0.515	-1.7281	0.00092895
Pakap	85.272	5.65855	1.74e-05		Pcbp4	0.493	-1.85345	0.000288231
Pank3	6.731	1.96892	1.67e-05		Pcdha3	0	-6.50757	0.0044894
Papola	3.186	1.32109	0.00118022		Pcgf1	0.622	-1.46409	0.00373939
Parp14	4.203	2.0206	5.93e-07		Pcgf2	0.473	-1.7609	9.79e-05
Pbrm1	7.567	1.82641	1.35e-05		Pdcd5	0.741	-1.2218	0.00375713
Pcdh7	5.943	1.57073	0.00144638		Pdcd5-ps	0.198	-3.18341	0.00222844
Pcdha9	126.676	6.98539	0.000643535		Pdlim7	0.342	-2.28942	1.76e-06
Pcdhac2	12.708	2.95118	0.000399376		Pdxp	0.465	-1.87728	0.00363534
Pcm1	6.04	1.7243	5.26e-05		Pdzd3	0.063	-4.60845	0.00502843
Pcmtd2	4.327	1.3456	0.00208273		Per1	0.419	-1.97786	0.000212603
Pdik1l	10.163	2.25725	0.00100154		Pex6	0.711	-1.28899	0.0052123
Pdlim5	4.147	1.43975	0.0038351		Pfdn2	0.824	-1.25296	0.00299552
Pdpk1	6.554	1.87153	3.1e-05		Pfdn5	0.501	-1.25498	0.0034605
Pdpr	88.205	5.36907	1.14e-19		Pfn1	0.679	-1.28887	0.00105492
Pdxk	4.469	1.41733	0.000902692		Pgls	0.534	-1.50037	0.00227491
Pdzd8	5.505	1.69748	0.000141132		Phkg1	0.149	-3.03948	0.0037608
Per3	4.175	1.94513	0.00371916		Phlda1	0.058	-4.81669	5.94e-20
Pfkfb2	5.76	1.63757	0.000333703		Pigyl	0.484	-1.79991	0.000506199
Phc3	4.745	1.6562	5.91e-05		Pim1	0.065	-4.33523	3.07e-13
Phf20l1	4.438	1.24912	0.0055077		Pim3	0.194	-3.21481	2.53e-09
Phf8	3.063	1.3933	0.0013658		Pla2g12a	0.622	-1.44255	0.00240711
Phip	7.051	1.88503	2.2e-05		Plac8	0.07	-4.45304	9.65e-06
Phka2	3.514	1.31878	0.00279322		Plekhg6	0.12	-3.55873	0.000352943
Pigg	5.715	1.71109	0.00335813		Plekhj1	0.704	-1.41945	0.000590352
Pik3ap1	5.934	1.81729	1.22e-05		Plk2	0.33	-2.09467	0.000840451
Pik3c2a	3.972	1.98849	0.00146141		Plk3	0.139	-3.65749	2.64e-06
Pisd-ps2	5.394	2.11666	0.000992359		Plod3	0.804	-1.46093	0.00077983
Pja2	4.797	1.5726	0.000199987		Plppr2	0.364	-1.93173	0.000615604
Pkd2	4.24	1.59718	0.000157419		Pmaip1	0.273	-2.54487	2.11e-08
Pkn2	4.195	1.32543	0.00291228		Pmm1	0.461	-2.09334	0.00380533
Plag1	15.666	2.6578	0.00167052		Pnkd	0.476	-1.73897	0.000156854
Plcxd2	9.789	2.54576	0.000596772		Pnrc1	0.302	-2.56981	3.21e-07
Plxna2	3.155	1.60813	0.000174948		Polr2f	0.595	-1.8477	0.000130013
Plxna4	16	3.20553	0.00110295		Polr2i	0.603	-1.53783	0.000891929
Pnisr	6.443	1.70855	0.00177784		Polr2j	0.685	-1.30054	0.00205001
Pnn	4.845	1.47325	0.00174707		Polr2l	0.644	-1.38606	0.00169027
Pnpla8	3.123	1.17427	0.00473076		Pomc	0.149	-3.5187	0.0028791
Pola1	6.823	2.03405	0.00361158		Pop5	0.646	-1.59357	0.00197957
Pou2f1	9.575	2.19974	1.79e-05		Pop7	0.596	-1.47394	0.00236712
Ppip5k2	2.887	1.39672	0.0017077		Ppbp	0.194	-3.26944	0.000750546
Ppp1ccb	17.375	2.73585	1.73e-05		Ppp1r10	0.597	-1.45789	0.00125216
Ppp1r9a	10.936	3.81849	2.94e-06		Ppp1r13l	0.606	-1.7571	0.000867129
Ppp2r3a	4.067	1.6534	0.000511231		Ppp1r14b	0.578	-1.70474	0.00010457
Ppp4r3b	5	1.76655	1.58e-05		Ppp1r15a	0.045	-4.93238	2.57e-20
Prg4	16.726	4.14498	0.000239636		Ppp1r35	0.588	-1.56942	0.000459127
Prkacb	4.858	1.48302	0.00032149		Ppp1r3f	0.248	-2.41337	3.1e-05
Prkar2a	5.864	1.62611	0.000467299		Prdx5	0.397	-2.31577	0.00108737
Prpf40a	3.612	1.3532	0.00164723		Prkcsh	0.601	-1.45816	0.000467297
Prpf4b	2.445	1.56828	0.00115458		Prpsap1	0.772	-1.16789	0.00521725
Prrc2c	4.373	1.94063	4.96e-06		Psd	0.367	-2.02598	0.000390191
Psme2b	59.156	4.96518	7.66e-05		Psenen	0.633	-1.40713	0.00311371
Ptar1	4.787	1.83512	0.00119565		Psmb3	0.746	-1.14984	0.00480303
Ptbp3	5.029	1.51023	0.00163469		Psmb5	0.679	-1.33239	0.00113456
Ptchd1	8.161	2.51319	0.00456826		Psmb6	0.662	-1.33852	0.0013412
Ptges3-ps	408.162	8.67364	3.8e-07		Psme2	1.043	-1.20514	0.00436368
Ptgis	13.571	3.09071	2.28e-05		Ptch2	0.029	-5.68894	0.000184857
Ptpn4	6.088	1.6837	0.000909741		Ptges2	0.739	-1.35118	0.00466391
Ptprf	10.083	2.66504	0.000288244		Ptges3l	0.364	-2.2088	0.00147492
Pum1	4.211	1.36163	0.00142954		Ptgs2	0.387	-2.13074	0.00378605
Pum2	4.032	1.21007	0.00488688		Ptms	0.498	-1.83958	0.000440747
Purb	3.934	1.22367	0.00245571		Ptn	0.072	-4.44889	0.00498589
Qk	6.496	1.79842	0.000102106		Pttg1	0.524	-1.9055	1.98e-05
Qser1	5.501	1.73011	0.000684627		Rab20	0.188	-2.41497	2.12e-06
Rab32	5.352	1.59598	0.00407943		Rab3a	0.452	-1.86272	0.000127038
Rab8b	4.285	1.32505	0.0038864		Rabac1	0.587	-1.56637	0.00435814
Rad21	3.856	1.18278	0.00450398		Rarres2	0.09	-4.04437	0.00218647
Rad54l2	4.316	1.35895	0.00191942		Rasip1	0.069	-4.47339	0.00110215
Ralgapa1	3.987	1.4543	0.0038929		Rbpms	0.267	-2.15518	0.000161187
Ralgapb	3.582	1.26208	0.00469641		Rcan1	0.111	-3.17207	1.79e-07
Ranbp2	3.363	1.82848	6.89e-06		Rex1bd	0.549	-1.55012	0.000848739
Rapgef5	5.006	1.78877	0.00117928		Rflna	0.068	-4.96962	2.81e-05
Rapgef6	5.886	1.58737	0.000233774		Rgcc	0.145	-3.55059	1.87e-05
Raph1	8.835	2.96013	4.76e-09		Rgs1	0.181	-3.55818	1.92e-05
Rasa1	4.657	2.06816	7.23e-06		Rgs2	0.307	-2.4748	1.98e-05
Rasa2	4.741	1.43785	0.00261092		Rhob	0.394	-2.10315	2.07e-06
Rb1cc1	1.63	1.23988	0.00425495		Rilpl2	0.5	-1.80724	4.24e-05
Rbbp5	3.328	1.30933	0.00177802		Rnasek	0.512	-1.75117	6.17e-05
Rbl2	3.991	1.24574	0.00461887		Rnf126	0.559	-1.73036	2.73e-05
Rbm41	16.518	3.91106	1.98e-08		Rnf19b	0.556	-1.54405	0.00137641
Rc3h2	4.341	1.19085	0.00536749		Romo1	0.466	-1.8058	0.000169504
Rcor1	4.077	1.27299	0.00559654		Ropn1l	0.168	-3.04471	9.42e-06
Rcor3	3.243	1.21531	0.0056711		Rpgrip1	0.087	-4.28625	2.41e-15
Rdx	4.944	1.60318	0.00169105		Rpl10	0.604	-1.58156	6.17e-05
Reps2	5.754	1.81551	0.000128936		Rpl13	0.663	-1.32173	0.00283711
Rhoq	3.522	1.16013	0.00527052		Rpl13a	0.525	-1.45482	0.000405389
Rictor	4.9	1.52738	0.000532898		Rpl14	0.582	-1.51303	0.000373558
Rif1	4.21	2.07345	0.000141452		Rpl18	0.658	-1.347	0.000722765
Rims3	7.6	2.01591	0.00213574		Rpl18a	0.653	-1.32257	0.00270199
Rnasel	5.224	1.73766	0.0025677		Rpl19	0.684	-1.27926	0.00532095
Rnf150	6.178	1.87429	0.000185962		Rpl27	0.766	-1.31624	0.00308725
Rnf213	2.202	2.06686	4.53e-06		Rpl28	0.6	-1.31646	0.00212274
Rnf219	4.38	1.45638	0.00310379		Rpl28-ps1	0.517	-1.72165	0.000255629
Rock1	5.716	1.73495	0.000292354		Rpl31	0.553	-1.32802	0.00281049
Rock2	4.777	1.53067	0.00121813		Rpl31-ps8	0.704	-1.28809	0.00474584
Rp2	5.572	1.48284	0.00281947		Rpl35	0.642	-1.43434	0.00145309
Rprd1a	4.388	1.35513	0.00446184		Rpl35a	0.781	-1.13911	0.0039636
Rps6ka3	5.284	1.84355	0.000141861		Rpl36	0.531	-1.70091	8.2e-05
Rreb1	5.446	1.5941	0.00195368		Rpl36a	0.752	-1.19609	0.0042288
Rrm2b	4.366	1.51816	0.00213343		Rpl36al	0.725	-1.25289	0.00280868
Rsbn1	9.287	2.33819	0.000585709		Rpl36-ps12	0.224	-2.911	1.89e-05
Rsrp1	2.205	1.27942	0.00307761		Rpl37	0.512	-1.47062	0.000254918
Rttn	3.501	2.01305	0.000176111		Rpl37a	0.5048	-1.74954	2.52e-05
Sacm1l	4.242	1.2669	0.00509453		Rpl38	0.523	-1.71701	8.3e-05
Sacs	8.259	2.26847	7.27e-05		Rpl39l	0.178	-3.09605	0.00405441
Sash1	5.09	1.55674	0.00516913		Rpl41	0.531	-1.70182	0.000115278
Sass6	8.212	2.57491	1.61e-05		Rpl8	0.654	-1.3657	0.00070226
Satb1	9.5	2.40009	0.00266528		Rpl9	0.667	-1.37303	0.000797344
Sbf2	6.193	1.84727	0.000103385		Rplp1	0.688	-1.30869	0.0014046
Scai	4.803	1.889	0.00019632		Rplp2	0.495	-1.64926	3.22e-05
Scube3	27.285	3.86859	0.000589192		Rpp21	0.559	-1.77077	0.000519607
Sdk1	15.166	3.3293	0.00440119		Rps10	0.623	-1.49886	0.000269152
Secisbp2l	6.502	1.88221	5.86e-06		Rps12	0.558	-1.42052	0.00118156
Sel1l	3.228	1.23087	0.00298268		Rps12-ps3	0.668	-1.34325	0.00166695
Sema6d	9.277	2.63765	0.00295499		Rps13	0.564	-1.56306	0.000402223
Serpinb9b	18.792	3.2365	0.00012967		Rps14	0.643	-1.39172	0.000843349
Sesn1	6.58	2.00346	0.000218887		Rps15	0.53	-1.66344	0.000305459
Setd2	1.35	1.31831	0.00137033		Rps16-ps2	0.537	-1.69311	4.9e-05
Setx	6.769	1.73865	5.55e-05		Rps17	0.749	-1.20366	0.00296295
Sfmbt2	11	2.8477	0.00554328		Rps19	0.589	-1.71469	0.000124446
Sh3pxd2b	4.025	1.1836	0.00349889		Rps20	0.35	-1.78408	7.39e-05
Shprh	8.333	2.00488	2.04e-06		Rps21	0.522	-1.74903	1e-05
Siae	4.548	1.60182	0.000187382		Rps23	0.61	-1.45117	0.000527721
Sik2	7.517	1.93712	0.00218859		Rps27	0.64	-1.45919	0.000321797
Sim2	241.855	7.91875	0.000522586		Rps28	0.565	-1.62957	0.000102308
Slc12a2	4.716	1.51174	0.000949732		Rps29	0.665	-1.40673	0.000476781
Slc12a6	6.429	2.03333	0.00158816		Rps5	0.712	-1.23729	0.00421396
Slc13a5	116.5	6.31078	1.2e-09		Rps6kl1	0.245	-2.80816	0.00400725
Slc16a7	4.365	1.53035	0.000747171		Rps8	0.748	-1.25903	0.00254547
Slc23a2	4.96	1.42364	0.00241061		Rps9	0.646	-1.40375	0.000784182
Slc35a3	5.733	1.66002	0.000749826		Rpsa	0.55	-1.31611	0.00384303
Slc40a1	14.214	3.02197	1.03e-07		Rras	0.657	-1.35976	0.00101504
Slc7a2	5.4	1.57427	0.00317384		Rtn2	0.139	-3.00636	5.86e-05
Slc7a8	7.373	1.84246	0.00118805		Rwdd1	0.704	-1.26327	0.00485158
Slc8a1	15.209	2.18082	0.00205408		S100a10	0.599	-1.55129	0.00355243
Slco2b1	8.043	2.2761	0.0053965		S100a4	0.624	-1.4974	0.000805581
Slf2	4.966	2.18291	1.13e-05		S100a6	0.743	-1.51656	0.00478755
Slfn10-ps	16.541	3.19645	5.82e-05		S1pr4	0.117	-3.83079	0.000456062
Slit2	25.352	3.56946	6.56e-10		Saa3	0.083	-4.77867	3.09e-05
Slit3	12.183	2.98615	0.000296509		Sac3d1	0.411	-1.97037	0.00120842
Slitrk6	13.909	2.97641	0.000324526		Sap25	0.352	-2.43304	0.000106058
Slk	4.979	1.45044	0.00108993		Saysd1	0.332	-2.04093	1.95e-05
Smc2	10.582	2.66508	0.000104968		Scand1	0.27	-2.61161	1.16e-06
Smc5	4.597	1.44754	0.000990501		Scrn2	0.362	-2.33871	0.00146809
Smchd1	2.143	1.66344	0.000371325		Sdc4	0.425	-1.92326	9.58e-05
Smg1	9.833	2.46846	3.95e-07		Sdhaf1	0.487	-1.76834	0.00147885
Snx13	5.331	1.43951	0.00048444		Sdhaf4	0.521	-1.69235	0.000883457
Socs5	5.314	1.3096	0.00149776		Sec14l5	0.175	-3.88224	0.00347166
Socs6	4.469	1.51792	0.00355753		Selenom	0.448	-1.90272	1.4e-05
Soga1	10.365	2.67148	3.6e-09		Selenow	0.488	-1.8028	7.93e-05
Son	3.428	1.81294	7.74e-06		Serf2	0.443	-1.23451	0.00328791
Sox6	14.285	3.12568	0.00272584		Serpinf2	0.046	-5.12051	5.05e-05
Sp1	3.512	1.4419	0.000418435		Sertad1	0.647	-1.38747	0.00235804
Sp3	5.789	1.676	0.000123858		Sf3b5	0.623	-1.40366	0.00190925
Sp4	15.023	2.40104	8.2e-05		Sfn	0.365	-2.27734	0.000677008
Spag9	4.724	1.69469	0.000126801		Sfrp2	0.007	-7.93038	0.00104534
Spg11	3.09	1.37496	0.00158393		Sgk1	0.623	-1.92435	0.000488502
Spns2	34.8	4.34052	0.00474283		Sik1	0.401	-2.03551	0.000300369
Spon1	166.166	3.54154	0.00365095		Siva1	0.327	-2.37497	7e-07
Sprr2a2	132.33	7.04864	0.000636757		Slamf9	0.509	-1.77947	0.000546822
Srcap	5.3	2.43895	9.77e-05		Slc17a1	0.004	-8.51116	4.01e-05
Srp54b	5.876	1.68773	8.5e-05		Slc20a1	0.392	-2.34986	1.44e-07
Srsf1	2.988	1.29557	0.00335201		Slc25a18	0.053	-3.34563	0.00224018
Stag2	6.53	1.57115	0.000525602		Slc25a33	0.252	-2.8309	5.55e-05
Stard4	6.925	1.8313	0.000747076		Slc25a39	0.723	-1.24207	0.0039068
Stard9	2.109	1.99299	0.00440903		Slc34a1	0	-6.85708	0.00136374
Stmn2	22.142	3.48571	0.00099476		Slc35e4	0.455	-1.92936	0.00205659
Ston2	5.106	2.28159	0.000898806		Slc51a	0.032	-5.47174	7.4e-06
Strn	6.759	1.8541	1.27e-05		Slc6a13	0.092	-4.30411	0.00123084
Stx17	5.869	1.46113	0.000691314		Slc7a4	0.211	-3.06295	0.00387825
Styx	4.452	1.52222	0.00201417		Slc8a2	0.027	-4.72377	0.00223232
Susd5	345	7.421	6.03e-05		Slfn2	0.685	-1.30765	0.00245025
Syncrip	4.126	1.34262	0.00282457		Slirp	0.784	-1.27112	0.0046269
Syne1	6.69	2.57876	6.14e-08		Smad7	0.941	-1.56957	0.00508689
Syne2	6.195	2.93836	4.49e-05		Smarcd3	0.339	-2.73609	0.000213907
Syne3	5.68	1.70649	0.000336949		Smdt1	0.624	-1.43524	0.00129172
Synj1	2.752	1.48696	0.00379961		Smpdl3b	0.327	-2.4424	0.000341036
Taf1	3.857	1.53381	0.000784932		Snf8	0.59	-1.39759	0.000696308
Taok1	5.675	1.77062	1.14e-05		Snhg8	0.632	-1.65397	0.00403372
Tbc1d16	5.221	1.68438	0.00227047		Snta1	0.602	-1.54487	0.00351536
Tbc1d8b	9.471	2.48038	3.75e-06		Socs3	0.087	-3.52109	2.77e-05
Tenm3	33.333	3.63798	0.00322019		Sox7	0.019	-6.31029	0.000447996
Tet2	4.271	2.1006	1.04e-06		Spindoc	0.685	-1.28023	0.00509611
Tet3	5.174	1.64504	0.000231703		Spr	0.444	-1.82886	5.81e-05
Tfrc	8.637	2.64974	0.000522395		Spry2	0.684	-1.31259	0.00477785
Tgfbr1	8.85	2.27669	1.03e-05		Sra1	0.659	-1.50433	0.000601216
Tgs1	5.348	1.57149	0.000558361		Srf	0.656	-1.48559	0.000327714
Thada	3.616	1.36586	0.0054816		Srgn	0.227	-2.93779	0.000111933
Thoc2	4.755	1.90872	8.77e-06		Srrd	0.779	-1.34234	0.00382509
Tiam1	8.187	2.19163	0.000641857		Ssbp4	0.734	-1.46876	0.00495496
Tinagl1	6.495	2.16611	0.00437709		Sssca1	0.441	-1.97184	4.12e-05
Tirap	6.179	1.54103	0.00235211		Stard10	0.176	-3.49305	5.75e-07
Tll1	232.003	7.85802	3.29e-05		Stmn4	0	-7.15302	0.000709998
Tlr13	4.451	1.28312	0.00512115		Stx1a	0.366	-2.27535	6.47e-05
Tmem116	2.312	2.03749	0.00373324		Supt4a	0.727	-1.2565	0.00465321
Tmem245	4.645	1.82618	2.56e-05		Svbp	0.635	-1.41765	0.00102036
Tmppe	12.851	2.92507	1.22e-07		Syn3	0.02	-6.24564	8.41e-10
Tnfrsf11a	3.866	1.40863	0.00140788		Taf10	0.441	-1.41034	0.000829432
Tnfrsf14	11.327	2.56119	0.000564917		Tagap	0.391	-2.18251	0.000946134
Tnfsf15	71.5	5.42516	0.00217155		Tal2	0.12	-3.81954	0.00266586
Tnks	5.434	1.70212	5.69e-05		Tbxa2r	0.048	-4.82824	0.000812925
Tnks2	3.767	1.18056	0.00401059		Tcim	0.141	-3.44836	0.00118188
Tnpo1	7.341	2.01563	1.04e-06		Tctex1d4	0.146	-3.58091	0.00321479
Tnrc6b	2.919	1.50892	0.00028016		Tecr	0.738	-1.20174	0.00387429
Tns3	5.017	1.9508	1.62e-05		Tex264	0.652	-1.34027	0.00134228
Togaram1	2.201	1.53268	0.0016953		Tgif1	0.524	-1.56749	0.00121979
Top1	5.202	1.65484	0.00194128		Thap6	0.232	-2.98755	7.3e-09
Topbp1	3.468	1.61692	0.000206169		Thap7	0.354	-2.35903	0.00203176
Trak2	4.528	1.3369	0.00352146		Timm13	0.503	-1.70877	0.000218594
Trappc8	5.143	1.54857	0.000258646		Timm17b	0.404	-1.38404	0.00188728
Trim14	7.525	1.79152	0.000650708		Timm50	0.743	-1.31102	0.00228343
Trim33	2.88	1.29522	0.00250458		Tmco6	0.599	-1.44561	0.00513717
Trim44	3.647	1.14424	0.00532259		Tmem107	0.405	-2.70504	0.00034549
Trim56	6.372	1.50459	0.00360485		Tmem147	0.687	-1.29331	0.00189031
Trio	5.201	1.87714	4.83e-05		Tmem150a	0.411	-1.97407	0.00358626
Trip11	2.182	1.36171	0.00186087		Tmem160	0.313	-2.47823	6.7e-06
Trip12	1.649	1.13681	0.00476598		Tmem198b	0.556	-1.49745	0.000723799
Trpm7	3.532	1.85572	4.02e-06		Tmem205	0.714	-1.20248	0.00458675
Trps1	4.562	1.45521	0.00107548		Tmem223	0.476	-1.79786	0.000355881
Tshz2	11.13	3.44787	0.00010075		Tmem254c	0.387	-2.18693	0.00455806
Ttbk2	4.606	1.26857	0.00470235		Tmem255a	0.052	-3.90003	0.000178058
Ttc14	4.402	1.9998	2.68e-06		Tmem256	0.65	-1.41801	0.00134094
Ttc37	1.763	1.40814	0.00211799		Tmem86a	0.599	-1.43347	0.0045882
Ttc9c	5.338	1.33867	0.00308527		Tmem88	0.019	-6.32653	0.00124819
Ttf2	4.755	1.40381	0.00356094		Tmem9	0.434	-1.83293	0.00272291
Tubgcp5	3.334	1.55592	0.00292928		Tnf	0.013	-6.26554	1.57e-41
Tug1	3.571	1.22956	0.00236815		Tnfaip2	0.249	-2.00293	0.00106987
Tut4	1.892	1.51841	0.00452035		Tnfaip3	0.154	-3.758	2.4e-14
Uba6	5.603	1.71681	0.000333702		Tnfaip6	0.071	-4.46264	1.09e-05
Ube3a	4.321	1.87528	0.000176116		Tnfsf14	0.129	-2.96012	0.00157172
Ubn2	4.901	1.29629	0.00360411		Tnfsf9	0.053	-4.2303	1.85e-06
Ubr1	4.552	1.46726	0.001688		Tnmd	0.027	-5.77926	0.000585571
Ubr3	2.557	1.56042	0.000158218		Tnni3	0.168	-3.2275	0.000916278
Ubr5	1.988	1.35506	0.00264528		Tnnt1	0.279	-2.99128	0.00430045
Ubxn2a	8.886	2.09013	1.43e-05		Tnnt3	0.195	-4.16638	0.000269424
Uhmk1	4.914	1.57318	0.000105043		Tomm6	0.44	-1.95856	1.56e-06
Ulbp1	11.741	2.20813	0.000353166		Tpgs1	0.448	-1.85832	5.72e-05
Ulk2	4.649	1.41288	0.000896162		Tpm3-rs7	0.266	-2.54276	0.00438461
Uprt	36.276	4.39353	6.96e-15		Tppp3	0.111	-3.17377	3.88e-06
Usf3	5.552	1.79679	0.000817356		Tpst2	0.757	-1.20064	0.00452691
Usp24	4.799	1.43551	0.000525256		Traf1	0.467	-1.67317	0.00378174
Usp25	5.031	1.65746	0.00203241		Trappc2l	0.659	-1.22593	0.00505305
Usp32	4.603	1.31345	0.00520479		Trem1	0.068	-4.83332	7.69e-05
Usp33	4.135	1.42461	0.000852716		Trib1	0.208	-3.07177	7.56e-07
Usp34	1.874	1.90401	2.57e-06		Trim17	0.264	-2.75499	0.000433522
Usp9x	4.165	1.62014	6.46e-05		Trp53i13	0.397	-2.14906	3.83e-06
Uvssa	7.368	2.01424	3.54e-05		Tsfm	0.497	-1.65066	0.000447239
Vav2	3.555	1.44944	0.000974409		Tspoap1	0.017	-6.36116	1.23e-20
Vcpip1	5.363	1.64791	0.00038086		Tssc4	0.548	-1.74307	7.69e-05
Vldlr	17.241	3.50586	1.59e-07		Tuba1c	0.564	-1.77302	0.000190169
Vps13a	2.375	1.73014	5.08e-05		Txndc15	0.722	-1.18645	0.0041253
Vps13b	3.373	1.53883	0.00127627		Uba52	0.488	-1.82317	3.05e-05
Vps13c	5.006	2.15498	1.1e-05		Ubald2	0.597	-1.45129	0.00342982
Vps13d	1.13	1.53356	0.00103914		Ubb	0.576	-1.58582	0.000215591
Vwa5a	5.616	1.64899	8.49e-05		Ubc	0.4	-2.08787	1.77e-07
Washc4	6.691	1.99215	8.88e-07		Ube2m	0.647	-1.46862	0.000285813
Wdfy2	4.808	1.62289	0.000638975		Ubl5	0.66	-1.27548	0.00158043
Wdfy3	8.476	2.14861	1.03e-06		Ubxn1	0.718	-1.20529	0.00476047
Wdr26	3.575	1.30499	0.0023882		Umod	0	-6.71328	0.00271959
Wdr44	5.047	1.57518	0.00136749		Uqcc2	0.47	-1.86345	8.37e-06
Wnk1	2.281	1.33675	0.00160251		Uqcr10	0.617	-1.47592	0.000637845
Wrn	5.421	1.53454	0.000885614		Uqcr11	0.427	-1.98112	3.44e-05
Wwp1	7.363	2.11432	4.52e-05		Uqcrh	0.724	-1.25087	0.00206017
Xiap	6.804	2.15541	1.28e-05		Uqcrq	0.404	-1.74832	0.000161211
Xist	4.29	1.87881	6.8e-05		Use1	0.681	-1.29185	0.00339661
Xpo4	5.135	1.94686	1.14e-05		Usmg5	0.656	-1.3613	0.00221687
Xpo7	5.207	1.28759	0.00169093		Usp18	0.55	-1.69112	0.00370442
Xrcc3	3.312	1.9848	5.41e-05		Vamp5	0.271	-2.32584	0.000194422
Xrn1	3.619	1.51993	0.000288817		Vax2	0.044	-5.15017	0.00436278
Ythdc2	4.798	1.8536	0.000125224		Vegfa	0.151	-2.72731	0.0012303
Zbed6	106.555	6.06691	4.7e-22		Vkorc1	0.527	-1.65037	0.00187894
Zbtb1	5.951	1.638	0.000390336		Vmn2r115	0.41	-1.94703	0.00402661
Zbtb20	4.429	2.57748	6.75e-09		Vps37d	0.121	-3.65777	0.000897718
Zbtb26	15.55	3.01618	2.31e-08		Wbp1	0.475	-1.81946	4.21e-05
Zbtb33	7.346	1.99899	2.21e-05		Wdr54	0.479	-1.85501	0.00548008
Zbtb34	6.814	1.53715	0.00410351		Wfikkn1	0.062	-4.43594	7.82e-06
Zbtb37	3.552	2.5675	5.54e-06		Wnk4	0.08	-2.90153	0.00536503
Zbtb38	9.409	1.43356	0.000649218		Xirp1	0.098	-4.15199	0.000711277
Zbtb4	4.687	1.38881	0.00119566		Xntrpc	0	-7.16565	0.000475558
Zbtb41	5.41	1.62583	0.00214936		Yif1b	0.73	-1.24312	0.00283786
Zbtb9	4.984	1.43511	0.0045127		Yipf2	0.62	-1.42238	0.00116846
Zc3h11a	8.016	2.19873	8.3e-05		Ypel4	0.198	-3.38228	1.46e-06
Zdhhc21	4.202	1.35562	0.00277396		Zc3h12a	0.237	-2.95415	1.04e-07
Zeb2	4.24	1.642	0.000595522		Zfand2b	0.655	-1.36844	0.00433291
Zfc3h1	3.048	1.82076	9.16e-06		Zfand5	0.586	-1.43691	0.00424108
Zfp109	19.148	3.19073	0.00064981		Zfp36	0.044	-5.23266	1.58e-27
Zfp148	3.971	1.19353	0.00561512		Zfp444	0.513	-1.54423	0.000468792
Zfp157	4.673	1.2594	0.00549164		Zfp622	0.331	-2.06595	4.72e-07
Zfp160	6.378	1.52518	0.00113233		Zfp692	0.64	-1.42643	0.00532886
Zfp26	14.341	2.48912	1.68e-05		Zfp703	0.645	-1.54365	0.000447215
Zfp275	5.534	1.61634	0.00380219		Zfp771	0.27	-2.2388	1.88e-05
Zfp318	8.029	1.43783	0.00275419		Zmat5	0.646	-1.37383	0.00310201
Zfp322a	7.569	1.68289	0.00112856		Znhit1	0.515	-1.76879	2.2e-05
Zfp329	4.038	2.33354	0.000156885		Znhit2	0.608	-1.47696	0.00408972
Zfp397	9.984	2.15218	1.19e-06
Zfp407	6.093	1.63313	0.000332239
Zfp445	11.032	1.75293	8.92e-05
Zfp518a	3.548	1.87658	0.000976243
Zfp526	6.313	1.89272	0.00087805
Zfp551	18	3.53795	0.00160441
Zfp609	4.7195	1.49264	0.00127658
Zfp619	7.836	2.17951	0.000677067
Zfp626	8.845	1.73141	0.000859076
Zfp629	4.788	1.49352	0.00438639
Zfp644	2.567	1.46033	0.0040977
Zfp704	6.415	2.41219	5.03e-08
Zfp715	5.778	1.83435	0.00151101
Zfp729a	1.26	1.59401	0.00279736
Zfp738	4.065	1.51743	0.00261
Zfp748	3.097	1.59101	0.00259249
Zfp760	7.958	2.19531	0.000844949
Zfp780b	4.439	1.69846	0.00291791
Zfp799	7.262	1.80591	0.00161036
Zfp866	6.135	1.97301	1.91e-05
Zfp871	9.285	2.4214	7.65e-07
Zfp882	8.657	3.35928	0.000202266
Zfp955a	5.957	1.80912	0.000446024
Zfp966	6.428	1.97149	2.47e-05
Zfp970	7.936	2.94394	4.75e-05
Zfp973	4.715	1.204	0.0050028
Zfp984	4.875	1.49007	0.00305136
Zfp991	6.094	1.60401	0.00153778
Zfp992	5.873	1.81795	0.0017542
Zfp993	54.32	4.26084	2.69e-07
Zfx	3.377	1.36812	0.00115348
Zfyve16	3.871	1.62775	0.000197644
Zkscan8	5.104	1.9359	0.000143217
Znf41-ps	6.507	1.95064	0.000276065
Zranb2	3.571	1.51432	0.00053433
Zscan26	3.884	1.38205	0.00345513
Zyg11b	5.823	1.77381	2.99e-05
Zzef1	2.324	1.34954	0.00140528
