# Supplementary material for: Blockade of FGF2/FGFR2 partially overcomes bone marrow mesenchymal stromal cells mediated progression of T-cell acute lymphoblastic leukaemia
Source: Cell Death Dis. 2022 Nov 4;13(11):922. doi: 10.1038/s41419-022-05377-5 (PMC9636388; doi:10.1038/s41419-022-05377-5)
Supplement: Supplementary file 16 — supplemental table 5 [file 41419_2022_5377_MOESM16_ESM.xlsx]

## Sheet: Table 1
Table S5 Total Transcript levels of T-ALLs in different niche
Symbol	FC (T-ALL /WT)	Log2FC	P value		Symbol	FC (T-ALL /WT)	Log2FC	P value
Higher transcript levels in T-ALLs co-cultured with MSCs derived from T-ALL mice					Lower transcript levels in T-ALLs co-cultured with MSCs derived from T-ALL mice
AC011481.1	1.501	0.585928	6.00019e-05		AC024560.2	0.514	-0.961423	0.000532879
ACAP3	1.549	0.631777	0.000535863		ADAMTS1	0.623	-0.682942	0.000141627
ACOT7	1.607	0.684556	3.24251e-06		ADD3	0.442	-1.17749	3.68902e-10
ADGRB2	1.663	0.733835	0.000810731		ADM2	0.389	-1.36376	1.20484e-05
AHCY	1.53	0.613307	2.36506e-05		AFF2	0.635	-0.655863	2.6962e-06
AHDC1	1.924	0.943743	4.70689e-05		AL109918.1	0.531	-0.914179	0.00183738
AHSA1	1.619	0.695277	2.80186e-05		ALG10B	0.554	-0.851846	1.02918e-06
ALDOA	1.513	0.597414	3.73635e-05		ANKRD44	0.615	-0.701161	0.000882787
ALG3	1.567	0.648246	0.000167608		ANTXRLP1	0.583	-0.77841	0.00250154
APRT	1.622	0.69759	0.000182322		ARPP21	0.662	-0.594156	0.00237976
ARHGDIA	1.516	0.599817	3.15837e-05		ARSG	0.513	-0.962333	0.00170153
ARRDC3	2.035	1.02489	0.000175302		ATP8A2	0.665	-0.588169	0.00017504
ATAD3A	1.611	0.687786	1.67382e-05		BCORP1	0.624	-0.680354	0.00185459
ATAD3B	1.506	0.591162	0.00063797		C20orf197	0.505	-0.986751	3.50331e-10
ATN1	1.529	0.612576	0.000518863		C2orf16	0.429	-1.21969	0.000638352
ATP13A1	1.503	0.587698	0.00112116		CARF	0.562	-0.832135	3.3266e-05
ATP6V0C	1.549	0.631523	0.000443327		CASC15	0.526	-0.92629	1.31832e-08
AURKAIP1	1.553	0.635121	7.88999e-05		CASP8	0.618	-0.695032	2.27913e-06
B4GALT1	1.576	0.656006	3.66141e-05		CBSL	0.253	-1.98491	0.000190861
B4GALT5	1.535	0.618057	4.62208e-05		CCDC18-AS 1	0.592	-0.755204	0.00254972
B4GAT1	1.513	0.597451	0.00281898		CCDC39	0.532	-0.911065	0.00152984
BOLA2	3.005	1.58734	4.70586e-07		CCNG2	0.58	-0.786498	4.40143e-05
BOP1	1.795	0.844233	1.19607e-09		CCPG1	0.29	-1.78386	9.21408e-05
BST2	1.669	0.738805	0.000465383		CD84	0.635	-0.655107	2.08706e-05
C19orf24	1.639	0.713117	0.000570061		CD96	0.607	-0.720539	0.000221718
C1QBP	1.529	0.612775	0.00197811		CKLF-CMT M1	0.599	-0.73914	4.57298e-05
C20orf27	1.638	0.711813	7.9413e-05		CLK1	0.633	-0.659204	0.000212173
CA8	1.555	0.637199	0.00182257		CREBRF	0.48	-1.05891	0.00033976
CACNB3	1.543	0.625995	0.00181426		CUTALP	0.614	-0.703937	1.28538e-05
CALR	1.538	0.62122	5.32444e-05		DENND1B	0.595	-0.749302	7.57141e-05
CAMSAP3	2.025	1.01773	0.00125455		DMAC2L	0.605	-0.724353	0.000474258
CAPN15	1.566	0.647041	6.71529e-05		DOCK11	0.549	-0.863981	1.6005e-05
CASKIN2	1.513	0.59775	0.000966901		EOMES	0.371	-1.43179	6.81799e-06
CBFA2T3	1.823	0.866147	1.79723e-05		EPAS1	0.595	-0.747957	0.00217403
CBX6	1.509	0.593548	7.81965e-05		EPHA3	0.44	-1.18524	0.000616401
CCDC85B	1.768	0.821727	0.000331521		EPM2A	0.562	-0.830674	0.000440209
CCDC86	1.725	0.78625	1.97787e-06		EPM2AIP1	0.62	-0.690055	9.29913e-06
CCNJL	1.863	0.897825	0.00269041		ERN1	0.637	-0.650658	0.000872515
CD320	1.597	0.675241	1.58627e-05		EVI2B	0.515	-0.95603	0.000911388
CDK2AP2	2.005	1.00391	2.73496e-07		FAM200B	0.57	-0.810336	0.0011881
CGN	1.575	0.655629	0.000564857		FBXO32	0.457	-1.12884	0.000668016
CHI3L2	1.842	0.881424	5.55701e-07		FBXO48	0.463	-1.11165	1.74874e-05
CHMP6	1.521	0.605176	0.00273156		FMC1-LUC7 L2	0.562	-0.830493	0.000613424
CHORDC1	1.781	0.832571	5.26888e-07		FNIP1	0.637	-0.651711	0.00049662
CHRNA3	2.123	1.08623	4.8826e-10		GABPB1-AS 1	0.586	-0.770157	6.94055e-08
CISD3	1.79	0.839838	1.31523e-06		GCNT4	0.566	-0.821586	0.00126613
CLUH	1.695	0.761511	1.84922e-06		GIMAP7	0.582	-0.780859	0.000856727
COASY	1.811	0.856962	9.11952e-05		GTF2IRD2B	0.415	-1.26728	3.25101e-07
CPNE7	1.693	0.759328	4.04574e-05		GVINP1	0.652	-0.616869	0.00165163
CTDSPL	1.673	0.742273	0.000421696		GVQW3	0.495	-1.01459	1.48688e-05
DHCR24	1.929	0.947729	3.27391e-07		HPGD	0.51	-0.972264	1.94919e-05
DHCR7	2.224	1.15343	1.95593e-07		ICA1L	0.583	-0.779597	0.00160969
DHX34	1.561	0.642023	9.98176e-05		INTS6L	0.646	-0.630891	0.000340997
DHX37	1.532	0.615342	0.000419825		IPCEF1	0.262	-1.93223	5.14284e-06
DLX2	2.024	1.01689	0.00263237		ITGA1	0.483	-1.04941	0.000160655
DNAJA1	1.595	0.673464	1.11228e-05		ITGA4	0.58	-0.785197	2.86278e-06
DNAJB1	1.965	0.974584	2.78091e-08		JRKL	0.595	-0.748895	0.00095651
DOHH	1.658	0.72916	0.000122132		KCNA3	0.562	-0.830589	1.55467e-06
DPP7	1.529	0.612524	0.0002246		KCTD7	0.611	-0.711512	0.00208053
DTX1	1.86	0.895601	3.91897e-06		KHDC4	0.643	-0.637839	0.000293192
DUSP5	3.135	1.6486	3.89197e-05		KLHL24	0.484	-1.04592	2.64067e-07
DVL1	1.554	0.635902	0.0001733		KLKB1	0.594	-0.750546	0.00192224
EBP	1.517	0.601288	0.0022935		KLRA1P	0.571	-0.808089	0.0024283
EGR2	12.67	3.66334	0.000276148		LIG4	0.622	-0.684608	4.18002e-06
EHD4	1.79	0.840307	0.000120866		LINC00528	0.489	-1.03161	6.97735e-05
ENDOD1	1.653	0.725336	9.69722e-05		LINC00861	0.337	-1.56734	0.0019606
EPN1	1.544	0.62712	0.000543122		LINC00909	0.61	-0.713961	0.00174001
FAAP100	1.504	0.588847	0.000685887		LINC00963	0.396	-1.33703	0.00198733
FAM189B	1.661	0.732302	0.000241345		LINC01115	0.469	-1.09215	1.57371e-05
FAM30A	1.581	0.661237	0.00144608		LINC01355	0.197	-2.3463	7.12644e-22
FAM53B	1.552	0.63407	0.000178133		LINC01977	0.567	-0.818644	8.87322e-05
FARSA	1.608	0.685472	5.94134e-07		LINC02520	0.519	-0.94581	0.00110821
FASN	2.51	1.32793	9.6664e-15		LPAR6	0.34	-1.555	0.000603105
FBLN2	1.702	0.767146	6.87947e-05		LRMP	0.588	-0.765549	0.00094439
FGFR4	2.575	1.36456	0.00291649		LUCAT1	0.478	-1.0639	0.00270599
FKBP11	1.61	0.687447	0.000584638		LY9	0.613	-0.705571	0.00187826
FKBP2	1.672	0.741512	0.00115502		MIA2	0.639	-0.646044	0.000701842
FKBP4	1.921	0.942121	3.54035e-08		MRE11	0.652	-0.616325	3.23891e-05
GADD45GIP1	1.67	0.739561	8.39974e-06		MST1P2	0.582	-0.779748	0.000811784
GAMT	1.745	0.803586	1.1363e-05		MTCP1	0.506	-0.983125	3.2638e-05
GAS2L1	1.724	0.785441	3.34234e-06		MTO1	0.613	-0.707119	0.000153417
GATA2	2.75	1.45952	0.00286604		MX2	0.541	-0.887067	0.00196912
GNA15	1.581	0.661015	0.000237423		NAPEPLD	0.567	-0.8191	0.000185396
GPC1	1.905	0.929861	0.00234669		NBR2	0.493	-1.0208	1.15368e-07
GPR17	3.196	1.67615	5.20672e-05		NHLRC2	0.636	-0.653972	7.8288e-05
GPX1	1.58	0.659647	8.39756e-05		NHLRC3	0.566	-0.821596	7.15171e-06
GRWD1	1.62	0.695955	7.40165e-06		NIPBL-DT	0.582	-0.781046	0.000251512
HMGA1	1.505	0.589687	0.000195017		NLRP1	0.595	-0.747989	0.00123737
HSF1	1.547	0.629478	3.02523e-05		NPHP3-AC AD11	0.382	-1.3869	0.00109134
HSP90AA1	2.002	1.00155	9.44001e-10		NR1D2	0.574	-0.79974	3.34359e-05
HSP90AB1	1.704	0.769176	1.38733e-08		NTNG2	0.585	-0.773321	0.000144044
HSPA1B	2.262	1.1773	4.99481e-07		PARP8	0.642	-0.638997	0.00288928
HSPA5	2.096	1.06744	4.86647e-09		PAX6	0.45	-1.15081	0.000393834
HSPBP1	1.55	0.632345	0.00021345		PAXIP1-AS1	0.528	-0.922624	0.000669902
HSPD1	1.74	0.798848	1.40424e-08		PPP1R3B	0.59	-0.762098	0.000134446
HSPE1	1.905	0.930062	1.20827e-09		PRKRA-AS1	0.57	-0.809906	2.43366e-05
HSPH1	1.693	0.759359	1.28336e-07		PURB	0.643	-0.637957	5.29232e-06
IFI6	1.656	0.727408	0.00133651		PYROXD1	0.631	-0.663515	0.00189063
IFRD2	1.681	0.749181	5.44033e-07		RAB27A	0.645	-0.633544	0.00175548
IGHMBP2	1.525	0.609113	0.000162626		RAB37	0.649	-0.623726	0.00274691
IGLL1	1.572	0.652882	0.000144812		RBL1	0.652	-0.616253	0.0022172
IL7R	1.672	0.741771	0.00064979		RCBTB2	0.52	-0.942818	1.70163e-05
IL9R	1.82	0.864327	8.92461e-08		RNF165	0.616	-0.69972	0.00111316
IMPDH1	1.539	0.621776	0.000202966		RNPC3	0.552	-0.857274	1.09802e-05
INF2	1.604	0.681912	0.000235947		RORA	0.533	-0.908579	1.79944e-06
INO80B	1.557	0.639088	0.00140336		RPL23P2	0.452	-1.14419	5.88208e-07
IPO4	1.709	0.772838	5.71522e-07		RPS6KA2	0.547	-0.869891	0.00122251
JMJD4	1.561	0.64227	0.000991096		RUNX2	0.437	-1.19555	3.72978e-05
JMJD6	1.514	0.598125	0.0021135		SEC31B	0.654	-0.613254	8.10947e-05
JMJD8	1.615	0.691281	7.42945e-05		SEPSECS	0.629	-0.669488	0.000241112
JUN	4.002	2.00064	0.000873491		SERPINE2	0.49	-1.02779	0.00195345
JUNB	2.306	1.20523	4.21169e-07		SH2D1A	0.629	-0.668647	3.86918e-05
JUND	1.805	0.85168	6.22217e-06		SH3BP5	0.486	-1.04078	4.83021e-08
KANK2	1.753	0.809594	0.00190662		SHISA2	0.402	-1.31432	5.31541e-08
KAT2A	1.544	0.626639	0.000304419		SKIL	0.544	-0.877065	0.00082012
KIAA1522	2.518	1.3322	0.00156992		SLFN5	0.406	-1.30151	3.01173e-13
KIF26A	1.934	0.951374	8.96817e-06		SMURF2	0.665	-0.588497	0.00140012
KLF16	1.606	0.683317	0.000502977		SNX24	0.469	-1.0938	0.00255068
KTI12	1.637	0.711089	0.00142705		SOX5	0.313	-1.6754	0.000494929
LAMP3	1.625	0.700416	0.000509691		SPIN4	0.607	-0.720665	0.00187449
LDLR	1.705	0.770119	4.45327e-06		ST3GAL1	0.662	-0.59466	0.000627064
LIMS2	1.665	0.735717	1.73396e-05		ST8SIA4	0.595	-0.749171	0.000115404
LINC00891	2.734	1.45116	1.98288e-06		STARD5	0.502	-0.993381	0.00289407
LINC01749	1.71	0.773784	5.7871e-05		TAF7	0.613	-0.706509	1.89536e-06
LPCAT1	1.583	0.662235	1.04189e-05		THAP6	0.613	-0.705518	0.00114727
LRFN1	1.893	0.920689	0.000916457		THAP9	0.545	-0.874739	0.00280191
LRFN3	1.784	0.83517	0.00029506		THAP9-AS1	0.598	-0.741169	0.000796405
LRP4	2.815	1.49338	2.872e-07		TLN2	0.536	-0.898353	6.05473e-06
LRRC37BP1	2.856	1.51405	0.00188953		TMEM147- AS1	0.65	-0.620436	0.00117772
LRRC45	1.558	0.639723	0.000873088		TRAT1	0.539	-0.892489	1.26468e-05
LSS	1.708	0.772094	3.94074e-07		TRG-AS1	0.626	-0.675653	0.0017579
LY6E	1.541	0.623658	0.000860761		TRGC2	0.319	-1.648	2.233e-06
MAGED4	2.075	1.05318	0.00103552		TRGV4	0.598	-0.74257	0.000908461
MANF	1.518	0.601951	0.000631727		TRGV8	0.492	-1.02322	0.00184211
MCL1	1.607	0.68409	0.000270884		TRIM13	0.635	-0.654371	0.000229806
METTL26	1.568	0.648559	0.000482389		TRIM66	0.632	-0.661286	0.000247856
MFSD3	2.156	1.10858	0.000681186		TSPOAP1	0.639	-0.646638	0.00233796
MMP15	1.783	0.834517	0.000814835		TTC14	0.663	-0.591984	0.000101007
MOCS1	1.531	0.614237	0.00112325		TUBE1	0.573	-0.802999	0.000527693
MPDU1	1.503	0.588162	0.000259683		UBE2Q2	0.653	-0.615675	0.00283231
MRPL12	1.618	0.69453	1.29133e-05		UNC50	0.631	-0.664401	8.19218e-06
MRPL4	1.579	0.65941	8.93555e-05		UTRN	0.595	-0.748109	5.49643e-07
MRPS34	1.552	0.63369	0.000280923		WDR11	0.617	-0.696033	0.000249622
MTFP1	1.52	0.604402	0.000958288		WDR5B	0.533	-0.908179	0.00242119
MTSS1L	1.611	0.687733	5.87344e-05		YPEL1	0.563	-0.828773	3.63621e-06
MVD	1.685	0.752687	3.88605e-05		ZBED6	0.502	-0.995272	6.9318e-07
MYADM	1.98	0.985175	3.20353e-06		ZBTB26	0.59	-0.760276	0.000115446
MYBBP1A	1.573	0.65379	4.20953e-06		ZBTB37	0.66	-0.599336	0.000331405
NAPRT	1.8	0.847965	1.63418e-05		ZC3H6	0.464	-1.10865	1.22569e-05
NAXE	1.566	0.646972	0.000315094		ZFC3H1	0.605	-0.725654	0.000119355
NCLN	1.597	0.675574	2.57594e-05		ZFP14	0.54	-0.889234	0.000135423
NECTIN1	1.639	0.712483	0.000443822		ZFP30	0.646	-0.630609	0.00288423
NELFA	1.681	0.749037	0.000216191		ZFP62	0.666	-0.586767	0.000836496
NFIL3	1.658	0.729538	3.81256e-05		ZMAT1	0.396	-1.33775	2.94457e-06
NFKB2	1.519	0.602928	0.00178385		ZNF12	0.641	-0.642078	0.000423525
NKD2	1.994	0.995906	1.4263e-11		ZNF181	0.61	-0.712273	0.000967192
NKX3-1	2.595	1.37568	3.1088e-17		ZNF184	0.623	-0.682982	0.000482701
NME1	1.581	0.661233	2.45644e-06		ZNF254	0.289	-1.79178	8.61392e-05
NME4	1.591	0.670332	0.00080043		ZNF260	0.59	-0.761102	7.75314e-06
NOC4L	1.569	0.649651	0.000167704		ZNF28	0.533	-0.907599	0.00141551
NOP56	1.554	0.636445	1.21297e-06		ZNF287	0.633	-0.659509	0.00284555
NOTCH3	2.519	1.33296	7.1107e-12		ZNF302	0.655	-0.610735	0.00283679
NPRL3	1.628	0.703049	3.05694e-05		ZNF33A	0.62	-0.690315	7.41203e-06
NR6A1	1.771	0.824185	0.00234195		ZNF33B	0.501	-0.99792	1.87111e-08
NT5DC2	1.622	0.697701	0.000135759		ZNF345	0.429	-1.22207	0.000123524
NTHL1	1.672	0.74137	0.000136747		ZNF382	0.577	-0.792814	0.000972197
NUMBL	2.042	1.02983	0.00183536		ZNF397	0.562	-0.830321	4.40964e-07
OXTR	2.545	1.34741	0.000883074		ZNF420	0.57	-0.811323	0.00136716
P3H3	2.011	1.00811	0.00054596		ZNF431	0.665	-0.588848	9.63813e-05
PARD6A	2.107	1.07542	6.38514e-05		ZNF529	0.615	-0.700685	0.000216142
PCDH9	1.738	0.797551	0.000420763		ZNF550	0.591	-0.758083	8.84116e-05
PGAM5	1.514	0.598515	7.41206e-05		ZNF566	0.544	-0.877096	7.26177e-05
PIM2	2.005	1.00371	5.44675e-05		ZNF567	0.532	-0.910041	0.00112673
PIM3	1.52	0.603605	4.23875e-05		ZNF594	0.465	-1.10363	1.05606e-05
PLCB3	1.79	0.83966	7.1123e-05		ZNF627	0.586	-0.769863	0.00111161
PLOD1	1.725	0.786405	0.000767282		ZNF641	0.661	-0.598015	0.000903691
PML	1.514	0.59837	0.000699541		ZNF710-AS 1	0.467	-1.09829	6.66828e-05
POLR2A	1.551	0.633188	0.000665937		ZNF736	0.613	-0.707085	7.34927e-05
POR	1.606	0.683334	0.000518393		ZNF84	0.53	-0.915783	2.28251e-06
PPAN-P2RY1 1	1.864	0.898344	8.72699e-05		ZNF891	0.513	-0.962902	9.29707e-05
PQLC1	1.649	0.721964	0.000173543
PRAG1	1.993	0.994619	8.27638e-08
PRAME	1.509	0.593883	0.000332974
PRDX1	1.514	0.597933	4.28468e-05
PRR5	1.753	0.809594	0.00164282
PSMC1P1	1.821	0.865016	0.00017047
PTCD1	1.689	0.756352	3.32305e-05
PTDSS2	1.561	0.642163	0.000804813
PTPRS	1.516	0.599967	0.00133373
PUDP	1.516	0.600265	0.000312581
PUSL1	1.718	0.78108	0.00141966
PWP2	1.552	0.634304	0.000500347
PWWP3A	1.561	0.642238	3.73353e-05
RABGGTB	1.579	0.65896	2.87996e-05
RCC1	1.52	0.604475	1.64138e-05
RECQL4	1.656	0.727638	5.85367e-06
RFX1	1.696	0.762089	0.000364833
RGCC	2.733	1.45036	1.02972e-07
RGS2	2.647	1.40448	0.00193108
RHPN1	1.654	0.726123	3.29977e-05
RNH1	1.533	0.616257	0.000141804
RORC	2.43	1.28122	7.06387e-06
RPUSD1	1.663	0.733419	0.000603406
RRP12	1.518	0.602339	4.72614e-05
RRP9	1.574	0.654621	7.32269e-05
SAMD1	1.729	0.789725	9.85504e-06
SCRIB	1.636	0.709868	2.09693e-06
SDF2L1	1.946	0.960711	1.44166e-05
SH3BP5-AS1	8.159	3.02845	5.70411e-08
SIK1B	2.363	1.24033	2.21098e-07
SLC12A7	1.77	0.823956	2.67613e-06
SLC19A1	1.671	0.740938	1.89893e-06
SLC25A1	1.578	0.657842	0.00157868
SLC25A10	1.664	0.734791	4.96495e-05
SLC25A22	1.583	0.663021	0.000775627
SLC27A4	1.601	0.679148	0.000296149
SLC29A1	1.767	0.821011	2.46826e-08
SLC38A5	1.734	0.79388	0.000593387
SLC43A2	2.013	1.00964	4.33663e-06
SLC52A2	1.661	0.731834	0.000486615
SLCO4A1	1.747	0.805163	0.000385951
SNHG12	1.937	0.954022	4.41434e-05
SNHG3	2.546	1.34829	8.25025e-17
SPR	2.162	1.11206	0.00147477
SPRY1	1.854	0.890993	0.000621783
SPRY2	1.676	0.745313	0.00202658
SRM	1.545	0.627518	1.86321e-05
SSBP4	1.604	0.681384	6.71192e-05
STRA6	2.201	1.13799	0.00113203
SUPT5H	1.505	0.589485	0.000624332
SYNGR2	1.577	0.657392	0.00224747
TBL2	1.517	0.601348	0.0019722
TBL3	1.557	0.639191	8.17688e-05
TEAD4	2.043	1.03051	0.00253281
TECR	1.502	0.586469	0.000144509
TEX19	1.943	0.957976	0.00153603
TMCC2	2.044	1.03144	0.0018367
TMEM132A	2.066	1.0471	0.000206627
TMEM147	1.636	0.710071	1.09257e-05
TMEM161A	1.502	0.586707	0.00113979
TMEM201	1.664	0.734384	3.59778e-05
TNFRSF21	1.626	0.70155	0.000228167
TNFRSF4	3.834	1.93896	1.36146e-05
TOB1	1.767	0.820974	0.000787212
TONSL	1.602	0.679972	9.38219e-05
TPST2	1.844	0.882457	9.91097e-05
TRAPPC5	1.853	0.889953	7.84526e-05
TRMT2A	1.567	0.648002	0.000248139
TRMT61A	1.706	0.77055	0.00011185
TSPYL2	1.57	0.650875	0.000729226
TSSC4	1.519	0.603295	0.00146475
TTLL12	1.637	0.710801	1.38772e-05
TUBA1C	1.586	0.665004	0.000169334
TUBB4B	1.612	0.688736	8.59945e-06
UBALD1	1.672	0.741502	0.000714022
VPS9D1-AS1	1.689	0.756522	0.000165595
WASF1	1.839	0.878883	1.13031e-05
WDR18	1.65	0.722256	3.09757e-05
WDR77	1.562	0.643603	1.13957e-05
YDJC	1.558	0.639961	0.000133846
YRDC	1.514	0.598002	0.000207981
ZDHHC8	1.604	0.682046	0.00176972
ZFP36L2	1.747	0.805117	5.08707e-08
ZNF584	1.64	0.713797	0.000405166
ZNF593	1.587	0.666613	0.00154988
ZNF628	1.977	0.983667	0.000304005
